# Supplementary material for: Effects of the Qinling‐Daba Mountains as Ecological Corridor on Patterns of Plant Distribution
Source: Ecol Evol. 2025 Jul 7;15(7):e71633. doi: 10.1002/ece3.71633 (PMC12230364; doi:10.1002/ece3.71633)
Supplement: Supplementary file 1 — Data S1. [file ECE3-15-e71633-s001.docx]

####****Classification of Nature Reserves****####
library(openxlsx)
library(vegan)
library(dendextend)
library(vegclust)
library(gclus)
library(betapart)
library(clue)
#library(writexl)


### Calculate genus-level similarity (Szymkiewicz coefficient)###
genus_data <- read.xlsx("input_genus.xlsx",sheet = 1, rowNames = TRUE)

num_samples <- nrow(genus_data)
szymkiewicz_matrix <- matrix(0, nrow = num_samples, ncol = num_samples)
for (i in 1:num_samples) {
  for (j in 1:num_samples) {
    if (i != j) {
      set1 <- which(genus_data[i, ] > 0)
      set2 <- which(genus_data[j, ] > 0)# get two sample genus collection
      intersection_size <- length(intersect(set1, set2))# Calculate the size of the intersection
      min_size <- min(length(set1), length(set2))# Calculate the minimum value of the collection size
      szymkiewicz_index <- intersection_size / min_size# Calculate the Szymkiewicz index
      szymkiewicz_matrix[i, j] <- szymkiewicz_index# Store the results
    }
  }
}

colnames(szymkiewicz_matrix) <- rownames(genus_data)
genus_distance_matrix <- 1 - szymkiewicz_matrix# Convert to distance matrix
genus_dist <- as.dist(genus_distance_matrix)


### Calculate species-level similarity (Sørenson coefficient) ###
spe <- read.xlsx("input_spe.xlsx",1,rowNames = TRUE)
bary <- vegdist(spe, method="bray")
attr(bary,"labels") <- rownames(spe)
spe.bary.ward <- hclust(bary ,method = "ward.D2")

sorensen_r <- beta.pair(spe,index.family="sorensen")# Use betapart package to cal sorensen index
sorensen_matrix <- as.matrix(sorensen_r$beta.sor)

species_dist <- as.dist(sorensen_matrix)# Convert to distance matrix 


### Calculate areal-type similarity (Jaccard coefficient)### 
areal_type_data <-read.xlsx("input_areal-type.xlsx",1,rowNames =TRUE)

areal_type.norm <- decostand(areal_type_data,"normalize")#data standardization

areal_type.jac <- vegdist(areal_type.norm,"jaccard")#Using vegan package to calculate jaccard index


# Perform consensus clustering


distance_matrices <- list(# Collect all distance matrices
  genus = genus_dist,
  species = species_dist,
  areal_type = areal_type_jac
)

cluster_results <- lapply(distance_matrices, function(d) hclust(d, method = "ward.D"))# Clustering method (using hierarchical clustering)

k <- 4# Specify the number of clusters,Can be adjusted as needed

cluster_assignments <- lapply(cluster_results, function(hc) cutree(hc, k = k))

# consensus clustering
consensus_matrix <- matrix(0, nrow = length(cluster_assignments[[1]]), ncol = length(cluster_assignments[[1]]))
for (cluster_assignment in cluster_assignments) {
  for (i in 1:nrow(consensus_matrix)) {
    for (j in 1:ncol(consensus_matrix)) {
      if (cluster_assignment[i] == cluster_assignment[j]) {
        consensus_matrix[i, j] <- consensus_matrix[i, j] + 1
      }
    }
  }
}
consensus_matrix <- consensus_matrix / length(cluster_assignments)

consensus_distance <- as.dist(1 - consensus_matrix)# Convert to distance matrix 
