# Supplementary material for: Effects of the Qinling‐Daba Mountains as Ecological Corridor on Patterns of Plant Distribution
Source: Ecol Evol. 2025 Jul 7;15(7):e71633. doi: 10.1002/ece3.71633 (PMC12230364; doi:10.1002/ece3.71633)
Supplement: Supplementary file 2 — Table S1. [file ECE3-15-e71633-s002.xlsx]

## Sheet: Sheet1
SheetName	Intro
SeedPlantsQBM	This data is based on the dataset titled "A database of seed plants on taxonomy, geography, and ecology in the Qinling-Daba Mountains and adjacent areas," publicly available on Figshare at https://doi.org/10.6084/m9.figshare.17919548. We selected species of reserves within QBM and added information on the Areal-Types of Chinese Genera[1] and Chinese Names.	[1]Zhengyi, W. The areal-types of Chinese genera of seed plants. Acta Botanica Yunnanica 13, 1 (1991).
Chinese Endemic Genera	Introduce the origin and diversification centers of 89 Chinese Endemic Genera ,and provide the reference.

## Sheet: SeedPlantsQBM
Nature Reserve Name	Nature Reserve Chinese Name	SpeciesName	SpeciesChineseName	Genus	Family	Phylum	Lifeforms	Endemic Species to China	Native Species	Areal-Types of Chinese Genera
Yintiaoling Natural Reserve	阴条岭自然保护区	Ginkgo biloba	银杏	Ginkgo	Ginkgoaceae	Gymnospermae	Tree	Yes	No	Unknown
Yintiaoling Natural Reserve	阴条岭自然保护区	Abies fargesii	巴山冷杉	Abies	Pinaceae	Gymnospermae	Tree	Yes	Yes	North Temperate
Yintiaoling Natural Reserve	阴条岭自然保护区	Abies chensiensis	秦岭冷杉	Abies	Pinaceae	Gymnospermae	Tree	Yes	Yes	North Temperate
Yintiaoling Natural Reserve	阴条岭自然保护区	Cedrus deodara	雪松	Cedrus	Pinaceae	Gymnospermae	Tree	No	No	Unknown
Yintiaoling Natural Reserve	阴条岭自然保护区	Keteleeria davidiana	铁坚油杉	Keteleeria	Pinaceae	Gymnospermae	Tree	Yes	Yes	East Asia
Yintiaoling Natural Reserve	阴条岭自然保护区	Larix kaempferi	日本落叶松	Larix	Pinaceae	Gymnospermae	Tree	No	No	North Temperate
Yintiaoling Natural Reserve	阴条岭自然保护区	Picea brachytyla	麦吊云杉	Picea	Pinaceae	Gymnospermae	Tree	No	Yes	North Temperate
Yintiaoling Natural Reserve	阴条岭自然保护区	Picea neoveitchii	大果青扦	Picea	Pinaceae	Gymnospermae	Tree	Yes	Yes	North Temperate
Yintiaoling Natural Reserve	阴条岭自然保护区	Picea wilsonii	青扦	Picea	Pinaceae	Gymnospermae	Tree	Yes	Yes	North Temperate
Yintiaoling Natural Reserve	阴条岭自然保护区	Pinus armandii	华山松	Pinus	Pinaceae	Gymnospermae	Tree	No	Yes	North Temperate
Yintiaoling Natural Reserve	阴条岭自然保护区	Pinus massoniana	马尾松	Pinus	Pinaceae	Gymnospermae	Tree	Yes	Yes	North Temperate
Yintiaoling Natural Reserve	阴条岭自然保护区	Pinus tabuliformis	油松	Pinus	Pinaceae	Gymnospermae	Tree	No	Yes	North Temperate
Yintiaoling Natural Reserve	阴条岭自然保护区	Pseudotsuga sinensis	黄杉	Pseudotsuga	Pinaceae	Gymnospermae	Tree	Yes	Yes	East Asia and North America disjuncted
Yintiaoling Natural Reserve	阴条岭自然保护区	Tsuga chinensis	铁杉	Tsuga	Pinaceae	Gymnospermae	Tree	Yes	Yes	East Asia and North America disjuncted
Yintiaoling Natural Reserve	阴条岭自然保护区	Cryptomeria japonica	日本柳杉	Cryptomeria	Cupressaceae	Gymnospermae	Tree	No	No	East Asia
Yintiaoling Natural Reserve	阴条岭自然保护区	Cryptomeria japonica var. sinensis	柳杉	Cryptomeria	Cupressaceae	Gymnospermae	Tree	No	Yes	East Asia
Yintiaoling Natural Reserve	阴条岭自然保护区	Cunninghamia lanceolata	杉木	Cunninghamia	Cupressaceae	Gymnospermae	Tree	No	Yes	Endemic to China
Yintiaoling Natural Reserve	阴条岭自然保护区	Metasequoia glyptostroboides	水杉	Metasequoia	Cupressaceae	Gymnospermae	Tree	Yes	Yes	Endemic to China
Yintiaoling Natural Reserve	阴条岭自然保护区	Cupressus funebris	柏木	Cupressus	Cupressaceae	Gymnospermae	Tree	Yes	Yes	North Temperate
Yintiaoling Natural Reserve	阴条岭自然保护区	Juniperus chinensis	圆柏	Juniperus	Cupressaceae	Gymnospermae	Tree	No	Yes	North Temperate
Yintiaoling Natural Reserve	阴条岭自然保护区	Juniperus formosana	刺柏	Juniperus	Cupressaceae	Gymnospermae	Tree	Yes	Yes	North Temperate
Yintiaoling Natural Reserve	阴条岭自然保护区	Juniperus pingii var. wilsonii	香柏	Juniperus	Cupressaceae	Gymnospermae	Tree	No	Yes	North Temperate
Yintiaoling Natural Reserve	阴条岭自然保护区	Juniperus squamata	高山柏	Juniperus	Cupressaceae	Gymnospermae	Tree	No	Yes	North Temperate
Yintiaoling Natural Reserve	阴条岭自然保护区	Juniperus squamata var. fargesii	长叶高山柏	Juniperus	Cupressaceae	Gymnospermae	Tree	No	Yes	North Temperate
Yintiaoling Natural Reserve	阴条岭自然保护区	Platycladus orientalis	侧柏	Platycladus	Cupressaceae	Gymnospermae	Tree	No	Yes	East Asia
Yintiaoling Natural Reserve	阴条岭自然保护区	Cephalotaxus fortunei	三尖杉	Cephalotaxus	Taxaceae	Gymnospermae	Tree	No	Yes	East Asia
Yintiaoling Natural Reserve	阴条岭自然保护区	Cephalotaxus oliveri	篦子三尖杉	Cephalotaxus	Taxaceae	Gymnospermae	Shrub	Yes	Yes	East Asia
Yintiaoling Natural Reserve	阴条岭自然保护区	Cephalotaxus latifolia	宽叶粗榧	Cephalotaxus	Taxaceae	Gymnospermae	Tree	Yes	Yes	East Asia
Yintiaoling Natural Reserve	阴条岭自然保护区	Amentotaxus argotaenia	穗花杉	Amentotaxus	Taxaceae	Gymnospermae	Tree	No	Yes	Tropical Asia (Indo-Malaysia)
Yintiaoling Natural Reserve	阴条岭自然保护区	Taxus wallichiana var. chinensis	红豆杉	Taxus	Taxaceae	Gymnospermae	Tree	No	Yes	North Temperate
Yintiaoling Natural Reserve	阴条岭自然保护区	Taxus wallichiana var. mairei	南方红豆杉	Taxus	Taxaceae	Gymnospermae	Tree	No	Yes	North Temperate
Yintiaoling Natural Reserve	阴条岭自然保护区	Torreya fargesii	巴山榧树	Torreya	Taxaceae	Gymnospermae	Tree	Yes	Yes	East Asia and North America disjuncted
Yintiaoling Natural Reserve	阴条岭自然保护区	Myrica rubra	杨梅	Myrica	Myricaceae	Angiospermae	Tree	No	Yes	North Temperate
Yintiaoling Natural Reserve	阴条岭自然保护区	Cyclocarya paliurus	青钱柳	Cyclocarya	Juglandaceae	Angiospermae	Tree	Yes	Yes	Endemic to China
Yintiaoling Natural Reserve	阴条岭自然保护区	Engelhardia roxburghiana	黄杞	Engelhardia	Juglandaceae	Angiospermae	Tree	No	No	Tropical Asia and Tropical America disjuncted
Yintiaoling Natural Reserve	阴条岭自然保护区	Juglans mandshurica	胡桃楸	Juglans	Juglandaceae	Angiospermae	Tree	No	Yes	North Temperate
Yintiaoling Natural Reserve	阴条岭自然保护区	Juglans regia	胡桃	Juglans	Juglandaceae	Angiospermae	Tree	No	Yes	North Temperate
Yintiaoling Natural Reserve	阴条岭自然保护区	Platycarya strobilacea	化香树	Platycarya	Juglandaceae	Angiospermae	Tree	No	Yes	East Asia
Yintiaoling Natural Reserve	阴条岭自然保护区	Pterocarya hupehensis	湖北枫杨	Pterocarya	Juglandaceae	Angiospermae	Tree	Yes	Yes	Temperate Asia
Yintiaoling Natural Reserve	阴条岭自然保护区	Pterocarya macroptera var. insignis	华西枫杨	Pterocarya	Juglandaceae	Angiospermae	Tree	No	Yes	Temperate Asia
Yintiaoling Natural Reserve	阴条岭自然保护区	Pterocarya stenoptera	枫杨	Pterocarya	Juglandaceae	Angiospermae	Tree	No	Yes	Temperate Asia
Yintiaoling Natural Reserve	阴条岭自然保护区	Populus adenopoda	响叶杨	Populus	Salicaceae	Angiospermae	Tree	Yes	Yes	North Temperate
Yintiaoling Natural Reserve	阴条岭自然保护区	Populus davidiana	山杨	Populus	Salicaceae	Angiospermae	Tree	No	Yes	North Temperate
Yintiaoling Natural Reserve	阴条岭自然保护区	Populus davidiana var. tomentella	茸毛山杨	Populus	Salicaceae	Angiospermae	Tree	No	Yes	North Temperate
Yintiaoling Natural Reserve	阴条岭自然保护区	Populus lasiocarpa	大叶杨	Populus	Salicaceae	Angiospermae	Tree	Yes	Yes	North Temperate
Yintiaoling Natural Reserve	阴条岭自然保护区	Populus nigra var. italica	钻天杨	Populus	Salicaceae	Angiospermae	Tree	No	No	North Temperate
Yintiaoling Natural Reserve	阴条岭自然保护区	Populus purdomii	冬瓜杨	Populus	Salicaceae	Angiospermae	Tree	Yes	Yes	North Temperate
Yintiaoling Natural Reserve	阴条岭自然保护区	Populus tomentosa	毛白杨	Populus	Salicaceae	Angiospermae	Tree	Yes	Yes	North Temperate
Yintiaoling Natural Reserve	阴条岭自然保护区	Populus wilsonii	椅杨	Populus	Salicaceae	Angiospermae	Tree	Yes	Yes	North Temperate
Yintiaoling Natural Reserve	阴条岭自然保护区	Salix babylonica	垂柳	Salix	Salicaceae	Angiospermae	Tree	No	Yes	North Temperate
Yintiaoling Natural Reserve	阴条岭自然保护区	Salix cathayana	中华柳	Salix	Salicaceae	Angiospermae	Shrub	Yes	Yes	North Temperate
Yintiaoling Natural Reserve	阴条岭自然保护区	Salix chaenomeloides	腺柳	Salix	Salicaceae	Angiospermae	Tree	No	Yes	North Temperate
Yintiaoling Natural Reserve	阴条岭自然保护区	Salix cupularis	杯腺柳	Salix	Salicaceae	Angiospermae	Tree	Yes	Yes	North Temperate
Yintiaoling Natural Reserve	阴条岭自然保护区	Salix erioclada	绵毛柳	Salix	Salicaceae	Angiospermae	Tree	Yes	Yes	North Temperate
Yintiaoling Natural Reserve	阴条岭自然保护区	Salix pseudotangii	山柳	Salix	Salicaceae	Angiospermae	Shrub	Yes	Yes	North Temperate
Yintiaoling Natural Reserve	阴条岭自然保护区	Salix fargesii	川鄂柳	Salix	Salicaceae	Angiospermae	Tree	Yes	Yes	North Temperate
Yintiaoling Natural Reserve	阴条岭自然保护区	Salix fargesii var. kansuensis	甘肃柳	Salix	Salicaceae	Angiospermae	Tree	No	Yes	North Temperate
Yintiaoling Natural Reserve	阴条岭自然保护区	Salix haoana	川红柳	Salix	Salicaceae	Angiospermae	Tree	Yes	Yes	North Temperate
Yintiaoling Natural Reserve	阴条岭自然保护区	Salix heterochroma	紫枝柳	Salix	Salicaceae	Angiospermae	Tree	Yes	Yes	North Temperate
Yintiaoling Natural Reserve	阴条岭自然保护区	Salix hypoleuca	小叶柳	Salix	Salicaceae	Angiospermae	Shrub	Yes	Yes	North Temperate
Yintiaoling Natural Reserve	阴条岭自然保护区	Salix hypoleuca var. platyphylla	宽叶翻白柳	Salix	Salicaceae	Angiospermae	Tree	No	Yes	North Temperate
Yintiaoling Natural Reserve	阴条岭自然保护区	Salix luctuosa	丝毛柳	Salix	Salicaceae	Angiospermae	Shrub	Yes	Yes	North Temperate
Yintiaoling Natural Reserve	阴条岭自然保护区	Salix matsudana	旱柳	Salix	Salicaceae	Angiospermae	Shrub	Yes	Yes	North Temperate
Yintiaoling Natural Reserve	阴条岭自然保护区	Salix matsudana f. tortuosa	龙爪柳	Salix	Salicaceae	Angiospermae	Shrub	No	Yes	North Temperate
Yintiaoling Natural Reserve	阴条岭自然保护区	Salix mictotricha	兴山柳	Salix	Salicaceae	Angiospermae	Shrub	Yes	Yes	North Temperate
Yintiaoling Natural Reserve	阴条岭自然保护区	Salix occidentalisinensis	华西柳	Salix	Salicaceae	Angiospermae	Shrub	Yes	Yes	North Temperate
Yintiaoling Natural Reserve	阴条岭自然保护区	Salix polyclona	多枝柳	Salix	Salicaceae	Angiospermae	Shrub	Yes	Yes	North Temperate
Yintiaoling Natural Reserve	阴条岭自然保护区	Salix praticola	草地柳	Salix	Salicaceae	Angiospermae	Shrub	Yes	Yes	North Temperate
Yintiaoling Natural Reserve	阴条岭自然保护区	Salix rhoophila	房县柳	Salix	Salicaceae	Angiospermae	Shrub	Yes	Yes	North Temperate
Yintiaoling Natural Reserve	阴条岭自然保护区	Salix rosthornii	南川柳	Salix	Salicaceae	Angiospermae	Tree	Yes	Yes	North Temperate
Yintiaoling Natural Reserve	阴条岭自然保护区	Salix variegata	秋华柳	Salix	Salicaceae	Angiospermae	Shrub	Yes	Yes	North Temperate
Yintiaoling Natural Reserve	阴条岭自然保护区	Salix wallichiana	皂柳	Salix	Salicaceae	Angiospermae	Shrub	No	Yes	North Temperate
Yintiaoling Natural Reserve	阴条岭自然保护区	Salix wilsonii	紫柳	Salix	Salicaceae	Angiospermae	Tree	Yes	Yes	North Temperate
Yintiaoling Natural Reserve	阴条岭自然保护区	Alnus cremastogyne	桤木	Alnus	Betulaceae	Angiospermae	Tree	Yes	Yes	North Temperate
Yintiaoling Natural Reserve	阴条岭自然保护区	Betula albosinensis	红桦	Betula	Betulaceae	Angiospermae	Tree	Yes	Yes	North Temperate
Yintiaoling Natural Reserve	阴条岭自然保护区	Betula fargesii	狭翅桦	Betula	Betulaceae	Angiospermae	Tree	Yes	Yes	North Temperate
Yintiaoling Natural Reserve	阴条岭自然保护区	Betula insignis	香桦	Betula	Betulaceae	Angiospermae	Tree	Yes	Yes	North Temperate
Yintiaoling Natural Reserve	阴条岭自然保护区	Betula luminifera	亮叶桦	Betula	Betulaceae	Angiospermae	Tree	Yes	Yes	North Temperate
Yintiaoling Natural Reserve	阴条岭自然保护区	Betula platyphylla	白桦	Betula	Betulaceae	Angiospermae	Tree	No	Yes	North Temperate
Yintiaoling Natural Reserve	阴条岭自然保护区	Betula utilis	糙皮桦	Betula	Betulaceae	Angiospermae	Tree	No	Yes	North Temperate
Yintiaoling Natural Reserve	阴条岭自然保护区	Carpinus cordata	千金榆	Carpinus	Betulaceae	Angiospermae	Tree	No	Yes	North Temperate
Yintiaoling Natural Reserve	阴条岭自然保护区	Carpinus cordata var. chinensis	华千金榆	Carpinus	Betulaceae	Angiospermae	Tree	No	Yes	North Temperate
Yintiaoling Natural Reserve	阴条岭自然保护区	Carpinus cordata var. mollis	毛叶千金榆	Carpinus	Betulaceae	Angiospermae	Tree	No	Yes	North Temperate
Yintiaoling Natural Reserve	阴条岭自然保护区	Carpinus fangiana	川黔千金榆	Carpinus	Betulaceae	Angiospermae	Tree	Yes	Yes	North Temperate
Yintiaoling Natural Reserve	阴条岭自然保护区	Carpinus fargesiana	川陕鹅耳枥	Carpinus	Betulaceae	Angiospermae	Tree	Yes	Yes	North Temperate
Yintiaoling Natural Reserve	阴条岭自然保护区	Carpinus hupeana	湖北鹅耳枥	Carpinus	Betulaceae	Angiospermae	Tree	Yes	Yes	North Temperate
Yintiaoling Natural Reserve	阴条岭自然保护区	Carpinus stipulata	小叶鹅耳枥	Carpinus	Betulaceae	Angiospermae	Tree	Yes	Yes	North Temperate
Yintiaoling Natural Reserve	阴条岭自然保护区	Carpinus polyneura	多脉鹅耳枥	Carpinus	Betulaceae	Angiospermae	Tree	Yes	Yes	North Temperate
Yintiaoling Natural Reserve	阴条岭自然保护区	Carpinus pubescens	云贵鹅耳枥	Carpinus	Betulaceae	Angiospermae	Tree	No	Yes	North Temperate
Yintiaoling Natural Reserve	阴条岭自然保护区	Carpinus shensiensis	陕西鹅耳枥	Carpinus	Betulaceae	Angiospermae	Tree	Yes	Yes	North Temperate
Yintiaoling Natural Reserve	阴条岭自然保护区	Carpinus tschonoskii	昌化鹅耳枥	Carpinus	Betulaceae	Angiospermae	Tree	No	Yes	North Temperate
Yintiaoling Natural Reserve	阴条岭自然保护区	Carpinus viminea	雷公鹅耳枥	Carpinus	Betulaceae	Angiospermae	Tree	No	Yes	North Temperate
Yintiaoling Natural Reserve	阴条岭自然保护区	Corylus chinensis	华榛	Corylus	Betulaceae	Angiospermae	Tree	Yes	Yes	North Temperate
Yintiaoling Natural Reserve	阴条岭自然保护区	Corylus fargesii	披针叶榛	Corylus	Betulaceae	Angiospermae	Tree	Yes	Yes	North Temperate
Yintiaoling Natural Reserve	阴条岭自然保护区	Corylus ferox	刺榛	Corylus	Betulaceae	Angiospermae	Tree	No	Yes	North Temperate
Yintiaoling Natural Reserve	阴条岭自然保护区	Corylus heterophylla var. sutchuenensi	川榛	Corylus	Betulaceae	Angiospermae	Tree	No	Yes	North Temperate
Yintiaoling Natural Reserve	阴条岭自然保护区	Corylus mandshurica	毛榛	Corylus	Betulaceae	Angiospermae	Tree	No	Yes	North Temperate
Yintiaoling Natural Reserve	阴条岭自然保护区	Corylus ferox var. tibetica	藏刺榛	Corylus	Betulaceae	Angiospermae	Tree	No	Yes	North Temperate
Yintiaoling Natural Reserve	阴条岭自然保护区	Corylus yunnanensis	滇榛	Corylus	Betulaceae	Angiospermae	Shrub	Yes	Yes	North Temperate
Yintiaoling Natural Reserve	阴条岭自然保护区	Ostrya japonica	铁木	Ostrya	Betulaceae	Angiospermae	Tree	No	Yes	North Temperate
Yintiaoling Natural Reserve	阴条岭自然保护区	Ostrya multinervis	多脉铁木	Ostrya	Betulaceae	Angiospermae	Tree	Yes	Yes	North Temperate
Yintiaoling Natural Reserve	阴条岭自然保护区	Castanea henryi	锥栗	Castanea	Fagaceae	Angiospermae	Tree	Yes	Yes	North Temperate
Yintiaoling Natural Reserve	阴条岭自然保护区	Castanea mollissima	栗	Castanea	Fagaceae	Angiospermae	Tree	No	Yes	North Temperate
Yintiaoling Natural Reserve	阴条岭自然保护区	Castanea seguinii	茅栗	Castanea	Fagaceae	Angiospermae	Tree	Yes	Yes	North Temperate
Yintiaoling Natural Reserve	阴条岭自然保护区	Castanopsis fargesii	栲	Castanopsis	Fagaceae	Angiospermae	Tree	Yes	Yes	East Asia and North America disjuncted
Yintiaoling Natural Reserve	阴条岭自然保护区	Castanopsis carlesii var. spinulosa	短刺米槠	Castanopsis	Fagaceae	Angiospermae	Tree	No	Yes	East Asia and North America disjuncted
Yintiaoling Natural Reserve	阴条岭自然保护区	Castanopsis carlesii	米槠	Castanopsis	Fagaceae	Angiospermae	Tree	Yes	Yes	East Asia and North America disjuncted
Yintiaoling Natural Reserve	阴条岭自然保护区	Castanopsis echidnocarpa	短刺栲	Castanopsis	Fagaceae	Angiospermae	Tree	No	Yes	East Asia and North America disjuncted
Yintiaoling Natural Reserve	阴条岭自然保护区	Castanopsis sclerophylla	苦槠	Castanopsis	Fagaceae	Angiospermae	Tree	Yes	Yes	East Asia and North America disjuncted
Yintiaoling Natural Reserve	阴条岭自然保护区	Castanopsis tibetana	钩锥	Castanopsis	Fagaceae	Angiospermae	Tree	Yes	Yes	East Asia and North America disjuncted
Yintiaoling Natural Reserve	阴条岭自然保护区	Castanopsis uraiana	淋漓锥	Castanopsis	Fagaceae	Angiospermae	Tree	Yes	Yes	East Asia and North America disjuncted
Yintiaoling Natural Reserve	阴条岭自然保护区	Cyclobalanopsis oxyodon	曼青冈	Cyclobalanopsis	Fagaceae	Angiospermae	Tree	No	Yes	Tropical Asia (Indo-Malaysia)
Yintiaoling Natural Reserve	阴条岭自然保护区	Cyclobalanopsis glauca	青冈	Cyclobalanopsis	Fagaceae	Angiospermae	Tree	No	Yes	Tropical Asia (Indo-Malaysia)
Yintiaoling Natural Reserve	阴条岭自然保护区	Cyclobalanopsis gracilis	细叶青冈	Cyclobalanopsis	Fagaceae	Angiospermae	Tree	Yes	Yes	Tropical Asia (Indo-Malaysia)
Yintiaoling Natural Reserve	阴条岭自然保护区	Cyclobalanopsis multinervis	多脉青冈	Cyclobalanopsis	Fagaceae	Angiospermae	Tree	Yes	Yes	Tropical Asia (Indo-Malaysia)
Yintiaoling Natural Reserve	阴条岭自然保护区	Cyclobalanopsis myrsinifolia	小叶青冈	Cyclobalanopsis	Fagaceae	Angiospermae	Tree	No	Yes	Tropical Asia (Indo-Malaysia)
Yintiaoling Natural Reserve	阴条岭自然保护区	Cyclobalanopsis ningangensis	宁冈青冈	Cyclobalanopsis	Fagaceae	Angiospermae	Tree	Yes	Yes	Tropical Asia (Indo-Malaysia)
Yintiaoling Natural Reserve	阴条岭自然保护区	Cyclobalanopsis stewardiana	褐叶青冈	Cyclobalanopsis	Fagaceae	Angiospermae	Tree	Yes	Yes	Tropical Asia (Indo-Malaysia)
Yintiaoling Natural Reserve	阴条岭自然保护区	Fagus engleriana	米心水青冈	Fagus	Fagaceae	Angiospermae	Tree	Yes	Yes	North Temperate
Yintiaoling Natural Reserve	阴条岭自然保护区	Fagus longipetiolata	水青冈	Fagus	Fagaceae	Angiospermae	Tree	No	Yes	North Temperate
Yintiaoling Natural Reserve	阴条岭自然保护区	Fagus lucida	光叶水青冈	Fagus	Fagaceae	Angiospermae	Tree	Yes	Yes	North Temperate
Yintiaoling Natural Reserve	阴条岭自然保护区	Lithocarpus brevicaudatus	短尾柯	Lithocarpus	Fagaceae	Angiospermae	Tree	No	Yes	East Asia and North America disjuncted
Yintiaoling Natural Reserve	阴条岭自然保护区	Lithocarpus cleistocarpus	包果柯	Lithocarpus	Fagaceae	Angiospermae	Tree	Yes	Yes	East Asia and North America disjuncted
Yintiaoling Natural Reserve	阴条岭自然保护区	Lithocarpus fangii	川柯	Lithocarpus	Fagaceae	Angiospermae	Tree	Yes	Yes	East Asia and North America disjuncted
Yintiaoling Natural Reserve	阴条岭自然保护区	Lithocarpus glaber	柯	Lithocarpus	Fagaceae	Angiospermae	Tree	No	Yes	East Asia and North America disjuncted
Yintiaoling Natural Reserve	阴条岭自然保护区	Lithocarpus hancei	硬壳柯	Lithocarpus	Fagaceae	Angiospermae	Tree	Yes	Yes	East Asia and North America disjuncted
Yintiaoling Natural Reserve	阴条岭自然保护区	Lithocarpus henryi	灰柯	Lithocarpus	Fagaceae	Angiospermae	Tree	No	Yes	East Asia and North America disjuncted
Yintiaoling Natural Reserve	阴条岭自然保护区	Lithocarpus litseifolius	木姜叶柯	Lithocarpus	Fagaceae	Angiospermae	Tree	No	Yes	East Asia and North America disjuncted
Yintiaoling Natural Reserve	阴条岭自然保护区	Lithocarpus paniculatus	圆锥柯	Lithocarpus	Fagaceae	Angiospermae	Tree	Yes	Yes	East Asia and North America disjuncted
Yintiaoling Natural Reserve	阴条岭自然保护区	Quercus acrodonta	岩栎	Quercus	Fagaceae	Angiospermae	Tree	Yes	Yes	North Temperate
Yintiaoling Natural Reserve	阴条岭自然保护区	Quercus acutissima	麻栎	Quercus	Fagaceae	Angiospermae	Tree	No	Yes	North Temperate
Yintiaoling Natural Reserve	阴条岭自然保护区	Quercus aliena	槲栎	Quercus	Fagaceae	Angiospermae	Tree	No	Yes	North Temperate
Yintiaoling Natural Reserve	阴条岭自然保护区	Quercus aliena var. acutiserrata	锐齿槲栎	Quercus	Fagaceae	Angiospermae	Tree	No	Yes	North Temperate
Yintiaoling Natural Reserve	阴条岭自然保护区	Quercus serrata	枹栎	Quercus	Fagaceae	Angiospermae	Tree	No	Yes	North Temperate
Yintiaoling Natural Reserve	阴条岭自然保护区	Quercus dentata	槲树	Quercus	Fagaceae	Angiospermae	Tree	No	Yes	North Temperate
Yintiaoling Natural Reserve	阴条岭自然保护区	Quercus yunnanensis	云南波罗栎	Quercus	Fagaceae	Angiospermae	Tree	Yes	Yes	North Temperate
Yintiaoling Natural Reserve	阴条岭自然保护区	Quercus dolicholepis	匙叶栎	Quercus	Fagaceae	Angiospermae	Tree	Yes	Yes	North Temperate
Yintiaoling Natural Reserve	阴条岭自然保护区	Quercus engleriana	巴东栎	Quercus	Fagaceae	Angiospermae	Tree	Yes	Yes	North Temperate
Yintiaoling Natural Reserve	阴条岭自然保护区	Quercus griffithii	大叶栎	Quercus	Fagaceae	Angiospermae	Tree	No	Yes	North Temperate
Yintiaoling Natural Reserve	阴条岭自然保护区	Quercus monnula	长叶枹栎	Quercus	Fagaceae	Angiospermae	Tree	Yes	Yes	North Temperate
Yintiaoling Natural Reserve	阴条岭自然保护区	Quercus oxyphylla	尖叶栎	Quercus	Fagaceae	Angiospermae	Tree	Yes	Yes	North Temperate
Yintiaoling Natural Reserve	阴条岭自然保护区	Quercus phillyreoides	乌冈栎	Quercus	Fagaceae	Angiospermae	Tree	No	Yes	North Temperate
Yintiaoling Natural Reserve	阴条岭自然保护区	Quercus spinosa	刺叶高山栎	Quercus	Fagaceae	Angiospermae	Tree	No	Yes	North Temperate
Yintiaoling Natural Reserve	阴条岭自然保护区	Quercus variabilis	栓皮栎	Quercus	Fagaceae	Angiospermae	Tree	No	Yes	North Temperate
Yintiaoling Natural Reserve	阴条岭自然保护区	Aphananthe aspera	糙叶树	Aphananthe	Cannabaceae	Angiospermae	Tree	No	Yes	Pantropic
Yintiaoling Natural Reserve	阴条岭自然保护区	Celtis biondii	紫弹树	Celtis	Cannabaceae	Angiospermae	Tree	No	Yes	Pantropic
Yintiaoling Natural Reserve	阴条岭自然保护区	Celtis bungeana	黑弹树	Celtis	Cannabaceae	Angiospermae	Tree	No	Yes	Pantropic
Yintiaoling Natural Reserve	阴条岭自然保护区	Celtis cerasifera	小果朴	Celtis	Cannabaceae	Angiospermae	Tree	Yes	Yes	Pantropic
Yintiaoling Natural Reserve	阴条岭自然保护区	Celtis julianae	珊瑚朴	Celtis	Cannabaceae	Angiospermae	Tree	Yes	Yes	Pantropic
Yintiaoling Natural Reserve	阴条岭自然保护区	Celtis sinensis	朴树	Celtis	Cannabaceae	Angiospermae	Tree	No	Yes	Pantropic
Yintiaoling Natural Reserve	阴条岭自然保护区	Celtis tetrandra	四蕊朴	Celtis	Cannabaceae	Angiospermae	Tree	No	Yes	Pantropic
Yintiaoling Natural Reserve	阴条岭自然保护区	Celtis vandervoetiana	西川朴	Celtis	Cannabaceae	Angiospermae	Tree	Yes	Yes	Pantropic
Yintiaoling Natural Reserve	阴条岭自然保护区	Pteroceltis tatarinowii	青檀	Pteroceltis	Cannabaceae	Angiospermae	Tree	Yes	Yes	Endemic to China
Yintiaoling Natural Reserve	阴条岭自然保护区	Trema cannabina var. dielsiana	山油麻	Trema	Cannabaceae	Angiospermae	Shrub	No	Yes	Pantropic
Yintiaoling Natural Reserve	阴条岭自然保护区	Trema levigata	羽脉山黄麻	Trema	Cannabaceae	Angiospermae	Tree	Yes	Yes	Pantropic
Yintiaoling Natural Reserve	阴条岭自然保护区	Trema nitida	银毛叶山黄麻	Trema	Cannabaceae	Angiospermae	Tree	Yes	Yes	Pantropic
Yintiaoling Natural Reserve	阴条岭自然保护区	Ulmus bergmanniana	兴山榆	Ulmus	Ulmaceae	Angiospermae	Tree	Yes	Yes	North Temperate
Yintiaoling Natural Reserve	阴条岭自然保护区	Ulmus changii var. kunmingensis	昆明榆	Ulmus	Ulmaceae	Angiospermae	Tree	No	Yes	North Temperate
Yintiaoling Natural Reserve	阴条岭自然保护区	Ulmus bergmanniana var. lasiophylla	蜀榆	Ulmus	Ulmaceae	Angiospermae	Tree	No	Yes	North Temperate
Yintiaoling Natural Reserve	阴条岭自然保护区	Ulmus davidiana	黑榆	Ulmus	Ulmaceae	Angiospermae	Tree	No	Yes	North Temperate
Yintiaoling Natural Reserve	阴条岭自然保护区	Ulmus macrocarpa	大果榆	Ulmus	Ulmaceae	Angiospermae	Tree	No	Yes	North Temperate
Yintiaoling Natural Reserve	阴条岭自然保护区	Ulmus parvifolia	榔榆	Ulmus	Ulmaceae	Angiospermae	Tree	No	Yes	North Temperate
Yintiaoling Natural Reserve	阴条岭自然保护区	Ulmus prunifolia	李叶榆	Ulmus	Ulmaceae	Angiospermae	Tree	Yes	Yes	North Temperate
Yintiaoling Natural Reserve	阴条岭自然保护区	Zelkova serrata	榉树	Zelkova	Ulmaceae	Angiospermae	Tree	No	Yes	Old World Temperate
Yintiaoling Natural Reserve	阴条岭自然保护区	Zelkova sinica	大果榉	Zelkova	Ulmaceae	Angiospermae	Tree	Yes	Yes	Old World Temperate
Yintiaoling Natural Reserve	阴条岭自然保护区	Eucommia ulmoides	杜仲	Eucommia	Eucommiaceae	Angiospermae	Tree	Yes	Yes	Endemic to China
Yintiaoling Natural Reserve	阴条岭自然保护区	Broussonetia kaempferi var. australis	藤构	Broussonetia	Moraceae	Angiospermae	Shrub	No	Yes	Tropical Asia (Indo-Malaysia)
Yintiaoling Natural Reserve	阴条岭自然保护区	Broussonetia kazinoki	楮	Broussonetia	Moraceae	Angiospermae	Shrub	No	Yes	Tropical Asia (Indo-Malaysia)
Yintiaoling Natural Reserve	阴条岭自然保护区	Broussonetia papyrifera	构树	Broussonetia	Moraceae	Angiospermae	Tree	No	Yes	Tropical Asia (Indo-Malaysia)
Yintiaoling Natural Reserve	阴条岭自然保护区	Cannabis sativa	大麻	Cannabis	Cannabaceae	Angiospermae	Herb	No	No	Temperate Asia
Yintiaoling Natural Reserve	阴条岭自然保护区	Maclura cochinchinensis	构棘	Maclura	Moraceae	Angiospermae	Shrub	No	Yes	East Asia and North America disjuncted
Yintiaoling Natural Reserve	阴条岭自然保护区	Maclura tricuspidata	柘	Maclura	Moraceae	Angiospermae	Shrub	No	Yes	East Asia and North America disjuncted
Yintiaoling Natural Reserve	阴条岭自然保护区	Ficus carica	无花果	Ficus	Moraceae	Angiospermae	Shrub	No	No	Pantropic
Yintiaoling Natural Reserve	阴条岭自然保护区	Ficus erecta	矮小天仙果	Ficus	Moraceae	Angiospermae	Shrub	No	Yes	Pantropic
Yintiaoling Natural Reserve	阴条岭自然保护区	Ficus formosana	台湾榕	Ficus	Moraceae	Angiospermae	Shrub	No	Yes	Pantropic
Yintiaoling Natural Reserve	阴条岭自然保护区	Ficus gasparriniana var. laceratifolia	菱叶冠毛榕	Ficus	Moraceae	Angiospermae	Shrub	No	Yes	Pantropic
Yintiaoling Natural Reserve	阴条岭自然保护区	Ficus henryi	尖叶榕	Ficus	Moraceae	Angiospermae	Shrub	No	Yes	Pantropic
Yintiaoling Natural Reserve	阴条岭自然保护区	Ficus heteromorpha	异叶榕	Ficus	Moraceae	Angiospermae	Shrub	No	Yes	Pantropic
Yintiaoling Natural Reserve	阴条岭自然保护区	Ficus hirta	粗叶榕	Ficus	Moraceae	Angiospermae	Shrub	No	Yes	Pantropic
Yintiaoling Natural Reserve	阴条岭自然保护区	Ficus microcarpa	榕树	Ficus	Moraceae	Angiospermae	Tree	No	Yes	Pantropic
Yintiaoling Natural Reserve	阴条岭自然保护区	Ficus pandurata	琴叶榕	Ficus	Moraceae	Angiospermae	Tree	No	Yes	Pantropic
Yintiaoling Natural Reserve	阴条岭自然保护区	Ficus pumila	薜荔	Ficus	Moraceae	Angiospermae	Shrub	No	Yes	Pantropic
Yintiaoling Natural Reserve	阴条岭自然保护区	Ficus sarmentosa var. henryi	珍珠莲	Ficus	Moraceae	Angiospermae	Liana	No	Yes	Pantropic
Yintiaoling Natural Reserve	阴条岭自然保护区	Ficus sarmentosa var. impressa	爬藤榕	Ficus	Moraceae	Angiospermae	Liana	No	Yes	Pantropic
Yintiaoling Natural Reserve	阴条岭自然保护区	Ficus stenophylla	竹叶榕	Ficus	Moraceae	Angiospermae	Liana	No	Yes	Pantropic
Yintiaoling Natural Reserve	阴条岭自然保护区	Ficus tikoua	地果	Ficus	Moraceae	Angiospermae	Liana	No	Yes	Pantropic
Yintiaoling Natural Reserve	阴条岭自然保护区	Ficus virens	绿黄葛树	Ficus	Moraceae	Angiospermae	Tree	No	No	Pantropic
Yintiaoling Natural Reserve	阴条岭自然保护区	Humulus scandens	葎草	Humulus	Cannabaceae	Angiospermae	Liana	No	Yes	North Temperate
Yintiaoling Natural Reserve	阴条岭自然保护区	Morus alba	桑	Morus	Moraceae	Angiospermae	Shrub	No	Yes	North Temperate
Yintiaoling Natural Reserve	阴条岭自然保护区	Morus australis	鸡桑	Morus	Moraceae	Angiospermae	Shrub	No	Yes	North Temperate
Yintiaoling Natural Reserve	阴条岭自然保护区	Morus cathayana	华桑	Morus	Moraceae	Angiospermae	Shrub	No	Yes	North Temperate
Yintiaoling Natural Reserve	阴条岭自然保护区	Morus mongolica	蒙桑	Morus	Moraceae	Angiospermae	Shrub	No	Yes	North Temperate
Yintiaoling Natural Reserve	阴条岭自然保护区	Boehmeria clidemioides var. diffusa	序叶苎麻	Boehmeria	Urticaceae	Angiospermae	Herb	No	Yes	Pantropic
Yintiaoling Natural Reserve	阴条岭自然保护区	Boehmeria spicata	小赤麻	Boehmeria	Urticaceae	Angiospermae	Herb	No	Yes	Pantropic
Yintiaoling Natural Reserve	阴条岭自然保护区	Boehmeria japonica	野线麻	Boehmeria	Urticaceae	Angiospermae	Shrub	No	Yes	Pantropic
Yintiaoling Natural Reserve	阴条岭自然保护区	Boehmeria nivea	苎麻	Boehmeria	Urticaceae	Angiospermae	Herb	No	Yes	Pantropic
Yintiaoling Natural Reserve	阴条岭自然保护区	Boehmeria silvestrii	赤麻	Boehmeria	Urticaceae	Angiospermae	Herb	No	Yes	Pantropic
Yintiaoling Natural Reserve	阴条岭自然保护区	Boehmeria tricuspis	悬铃叶苎麻	Boehmeria	Urticaceae	Angiospermae	Herb	No	Yes	Pantropic
Yintiaoling Natural Reserve	阴条岭自然保护区	Chamabainia cuspidata	微柱麻	Chamabainia	Urticaceae	Angiospermae	Herb	No	Yes	Tropical Asia (Indo-Malaysia)
Yintiaoling Natural Reserve	阴条岭自然保护区	Debregeasia longifolia	长叶水麻	Debregeasia	Urticaceae	Angiospermae	Herb	No	Yes	Tropical Asia to Tropical Africa
Yintiaoling Natural Reserve	阴条岭自然保护区	Debregeasia orientalis	水麻	Debregeasia	Urticaceae	Angiospermae	Herb	No	Yes	Tropical Asia to Tropical Africa
Yintiaoling Natural Reserve	阴条岭自然保护区	Elatostema lineolatum	狭叶楼梯草	Elatostema	Urticaceae	Angiospermae	Herb	No	Yes	Old World Tropic
Yintiaoling Natural Reserve	阴条岭自然保护区	Elatostema brachyodontum	短齿楼梯草	Elatostema	Urticaceae	Angiospermae	Herb	No	Yes	Old World Tropic
Yintiaoling Natural Reserve	阴条岭自然保护区	Elatostema cuspidatum	骤尖楼梯草	Elatostema	Urticaceae	Angiospermae	Herb	No	Yes	Old World Tropic
Yintiaoling Natural Reserve	阴条岭自然保护区	Elatostema ficoides	梨序楼梯草	Elatostema	Urticaceae	Angiospermae	Herb	No	Yes	Old World Tropic
Yintiaoling Natural Reserve	阴条岭自然保护区	Elatostema ichangense	宜昌楼梯草	Elatostema	Urticaceae	Angiospermae	Herb	Yes	Yes	Old World Tropic
Yintiaoling Natural Reserve	阴条岭自然保护区	Elatostema involucratum	楼梯草	Elatostema	Urticaceae	Angiospermae	Herb	Yes	Yes	Old World Tropic
Yintiaoling Natural Reserve	阴条岭自然保护区	Elatostema myrtillus	瘤茎楼梯草	Elatostema	Urticaceae	Angiospermae	Herb	Yes	Yes	Old World Tropic
Yintiaoling Natural Reserve	阴条岭自然保护区	Elatostema oblongifolium	长圆楼梯草	Elatostema	Urticaceae	Angiospermae	Herb	Yes	Yes	Old World Tropic
Yintiaoling Natural Reserve	阴条岭自然保护区	Elatostema obtusum	钝叶楼梯草	Elatostema	Urticaceae	Angiospermae	Herb	No	Yes	Old World Tropic
Yintiaoling Natural Reserve	阴条岭自然保护区	Elatostema parvum	小叶楼梯草	Elatostema	Urticaceae	Angiospermae	Herb	No	Yes	Old World Tropic
Yintiaoling Natural Reserve	阴条岭自然保护区	Elatostema rupestre	石生楼梯草	Elatostema	Urticaceae	Angiospermae	Herb	No	Yes	Old World Tropic
Yintiaoling Natural Reserve	阴条岭自然保护区	Elatostema stewardii	庐山楼梯草	Elatostema	Urticaceae	Angiospermae	Herb	Yes	Yes	Old World Tropic
Yintiaoling Natural Reserve	阴条岭自然保护区	Girardinia diversifolia	大蝎子草	Girardinia	Urticaceae	Angiospermae	Herb	No	Yes	Tropical Asia to Tropical Africa
Yintiaoling Natural Reserve	阴条岭自然保护区	Girardinia diversifolia subsp. suborbiculata	蝎子草	Girardinia	Urticaceae	Angiospermae	Herb	No	Yes	Tropical Asia to Tropical Africa
Yintiaoling Natural Reserve	阴条岭自然保护区	Girardinia diversifolia subsp. triloba	红火麻	Girardinia	Urticaceae	Angiospermae	Herb	No	Yes	Tropical Asia to Tropical Africa
Yintiaoling Natural Reserve	阴条岭自然保护区	Gonostegia hirta	糯米团	Gonostegia	Urticaceae	Angiospermae	Herb	No	Yes	Tropical Asia and Tropical Australasia
Yintiaoling Natural Reserve	阴条岭自然保护区	Laportea bulbifera	珠芽艾麻	Laportea	Urticaceae	Angiospermae	Herb	No	Yes	Pantropic
Yintiaoling Natural Reserve	阴条岭自然保护区	Laportea cuspidata	艾麻	Laportea	Urticaceae	Angiospermae	Herb	No	Yes	Pantropic
Yintiaoling Natural Reserve	阴条岭自然保护区	Lecanthus peduncularis	假楼梯草	Lecanthus	Urticaceae	Angiospermae	Herb	No	Yes	Tropical Asia to Tropical Africa
Yintiaoling Natural Reserve	阴条岭自然保护区	Nanocnide japonica	花点草	Nanocnide	Urticaceae	Angiospermae	Herb	No	Yes	East Asia
Yintiaoling Natural Reserve	阴条岭自然保护区	Nanocnide lobata	毛花点草	Nanocnide	Urticaceae	Angiospermae	Herb	No	Yes	East Asia
Yintiaoling Natural Reserve	阴条岭自然保护区	Oreocnide frutescens	紫麻	Oreocnide	Urticaceae	Angiospermae	Herb	No	Yes	Tropical Asia (Indo-Malaysia)
Yintiaoling Natural Reserve	阴条岭自然保护区	Parietaria micrantha	墙草	Parietaria	Urticaceae	Angiospermae	Herb	No	Yes	Cosmopolitan
Yintiaoling Natural Reserve	阴条岭自然保护区	Pellionia radicans	赤车	Pellionia	Urticaceae	Angiospermae	Herb	No	Yes	Tropical Asia (Indo-Malaysia)
Yintiaoling Natural Reserve	阴条岭自然保护区	Pilea japonica	山冷水花	Pilea	Urticaceae	Angiospermae	Herb	No	Yes	Pantropic
Yintiaoling Natural Reserve	阴条岭自然保护区	Pilea angulata subsp. latiuscula	华中冷水花	Pilea	Urticaceae	Angiospermae	Herb	No	Yes	Pantropic
Yintiaoling Natural Reserve	阴条岭自然保护区	Pilea cavaleriei	波缘冷水花	Pilea	Urticaceae	Angiospermae	Herb	No	Yes	Pantropic
Yintiaoling Natural Reserve	阴条岭自然保护区	Pilea martini	大叶冷水花	Pilea	Urticaceae	Angiospermae	Herb	No	Yes	Pantropic
Yintiaoling Natural Reserve	阴条岭自然保护区	Pilea monilifera	念珠冷水花	Pilea	Urticaceae	Angiospermae	Herb	Yes	Yes	Pantropic
Yintiaoling Natural Reserve	阴条岭自然保护区	Pilea notata	冷水花	Pilea	Urticaceae	Angiospermae	Herb	No	Yes	Pantropic
Yintiaoling Natural Reserve	阴条岭自然保护区	Pilea peploides	矮冷水花	Pilea	Urticaceae	Angiospermae	Herb	No	Yes	Pantropic
Yintiaoling Natural Reserve	阴条岭自然保护区	Pilea gansuensis	陇南冷水花	Pilea	Urticaceae	Angiospermae	Herb	Yes	Yes	Pantropic
Yintiaoling Natural Reserve	阴条岭自然保护区	Pilea pumila	透茎冷水花	Pilea	Urticaceae	Angiospermae	Herb	No	Yes	Pantropic
Yintiaoling Natural Reserve	阴条岭自然保护区	Pilea receptacularis	序托冷水花	Pilea	Urticaceae	Angiospermae	Herb	Yes	Yes	Pantropic
Yintiaoling Natural Reserve	阴条岭自然保护区	Pilea sinofasciata	粗齿冷水花	Pilea	Urticaceae	Angiospermae	Herb	No	Yes	Pantropic
Yintiaoling Natural Reserve	阴条岭自然保护区	Pouzolzia sanguinea	红雾水葛	Pouzolzia	Urticaceae	Angiospermae	Herb	No	Yes	Pantropic
Yintiaoling Natural Reserve	阴条岭自然保护区	Urtica laetevirens	宽叶荨麻	Urtica	Urticaceae	Angiospermae	Herb	No	Yes	Cosmopolitan
Yintiaoling Natural Reserve	阴条岭自然保护区	Urtica fissa	荨麻	Urtica	Urticaceae	Angiospermae	Herb	No	Yes	Cosmopolitan
Yintiaoling Natural Reserve	阴条岭自然保护区	Schoepfia jasminodora	青皮木	Schoepfia	Schoepfiaceae	Angiospermae	Tree	No	Yes	Tropical Asia and Tropical America disjuncted
Yintiaoling Natural Reserve	阴条岭自然保护区	Buckleya graebneriana	秦岭米面蓊	Buckleya	Santalaceae	Angiospermae	Shrub	Yes	Yes	East Asia and North America disjuncted
Yintiaoling Natural Reserve	阴条岭自然保护区	Buckleya lanceolata	米面蓊	Buckleya	Santalaceae	Angiospermae	Shrub	Yes	Yes	East Asia and North America disjuncted
Yintiaoling Natural Reserve	阴条岭自然保护区	Pyrularia edulis	檀梨	Pyrularia	Santalaceae	Angiospermae	Tree	No	Yes	East Asia and North America disjuncted
Yintiaoling Natural Reserve	阴条岭自然保护区	Thesium chinense	百蕊草	Thesium	Santalaceae	Angiospermae	Shrub	No	Yes	Old World Tropic
Yintiaoling Natural Reserve	阴条岭自然保护区	Loranthus delavayi	椆树桑寄生	Loranthus	Loranthaceae	Angiospermae	Shrub	No	Yes	Old World Temperate
Yintiaoling Natural Reserve	阴条岭自然保护区	Taxillus nigrans	毛叶钝果寄生	Taxillus	Loranthaceae	Angiospermae	Shrub	Yes	Yes	Tropical Asia (Indo-Malaysia)
Yintiaoling Natural Reserve	阴条岭自然保护区	Viscum coloratum	槲寄生	Viscum	Santalaceae	Angiospermae	Shrub	Yes	Yes	Old World Tropic
Yintiaoling Natural Reserve	阴条岭自然保护区	Viscum liquidambaricola	枫寄生	Viscum	Santalaceae	Angiospermae	Shrub	No	Yes	Old World Tropic
Yintiaoling Natural Reserve	阴条岭自然保护区	Balanophora involucrata	筒鞘蛇菰	Balanophora	Balanophoraceae	Angiospermae	Herb	No	Yes	Tropical Asia and Tropical Australasia
Yintiaoling Natural Reserve	阴条岭自然保护区	Balanophora laxiflora	疏花蛇菰	Balanophora	Balanophoraceae	Angiospermae	Herb	No	Yes	Tropical Asia and Tropical Australasia
Yintiaoling Natural Reserve	阴条岭自然保护区	Balanophora harlandii	红冬蛇菰	Balanophora	Balanophoraceae	Angiospermae	Herb	No	Yes	Tropical Asia and Tropical Australasia
Yintiaoling Natural Reserve	阴条岭自然保护区	Antenoron filiforme	金线草	Antenoron	Polygonaceae	Angiospermae	Herb	No	Yes	East Asia and North America disjuncted
Yintiaoling Natural Reserve	阴条岭自然保护区	Antenoron filiforme var. neofiliforme	短毛金线草	Antenoron	Polygonaceae	Angiospermae	Herb	No	Yes	East Asia and North America disjuncted
Yintiaoling Natural Reserve	阴条岭自然保护区	Fagopyrum dibotrys	金荞麦	Fagopyrum	Polygonaceae	Angiospermae	Herb	No	Yes	Old World Temperate
Yintiaoling Natural Reserve	阴条岭自然保护区	Fagopyrum esculentum	荞麦	Fagopyrum	Polygonaceae	Angiospermae	Herb	No	No	Old World Temperate
Yintiaoling Natural Reserve	阴条岭自然保护区	Fagopyrum gracilipes	细柄野荞麦	Fagopyrum	Polygonaceae	Angiospermae	Herb	Yes	Yes	Old World Temperate
Yintiaoling Natural Reserve	阴条岭自然保护区	Fagopyrum tataricum	苦荞麦	Fagopyrum	Polygonaceae	Angiospermae	Herb	No	Yes	Old World Temperate
Yintiaoling Natural Reserve	阴条岭自然保护区	Fagopyrum urophyllum	硬枝野荞麦	Fagopyrum	Polygonaceae	Angiospermae	Herb	Yes	Yes	Old World Temperate
Yintiaoling Natural Reserve	阴条岭自然保护区	Fallopia multiflora var. ciliinervis	毛脉首乌	Fallopia	Polygonaceae	Angiospermae	Shrub	No	Yes	North Temperate
Yintiaoling Natural Reserve	阴条岭自然保护区	Fallopia multiflora	何首乌	Fallopia	Polygonaceae	Angiospermae	Liana	No	Yes	North Temperate
Yintiaoling Natural Reserve	阴条岭自然保护区	Polygonum amplexicaule	抱茎蓼	Polygonum	Polygonaceae	Angiospermae	Herb	No	Yes	North Temperate
Yintiaoling Natural Reserve	阴条岭自然保护区	Polygonum amplexicaule var. sinense	中华抱茎蓼	Polygonum	Polygonaceae	Angiospermae	Herb	No	Yes	North Temperate
Yintiaoling Natural Reserve	阴条岭自然保护区	Polygonum aviculare	萹蓄	Polygonum	Polygonaceae	Angiospermae	Herb	No	Yes	North Temperate
Yintiaoling Natural Reserve	阴条岭自然保护区	Polygonum barbatum	毛蓼	Polygonum	Polygonaceae	Angiospermae	Herb	No	Yes	North Temperate
Yintiaoling Natural Reserve	阴条岭自然保护区	Polygonum capitatum	头花蓼	Polygonum	Polygonaceae	Angiospermae	Herb	No	Yes	North Temperate
Yintiaoling Natural Reserve	阴条岭自然保护区	Polygonum chinense	火炭母	Polygonum	Polygonaceae	Angiospermae	Herb	No	Yes	North Temperate
Yintiaoling Natural Reserve	阴条岭自然保护区	Polygonum darrisii	大箭叶蓼	Polygonum	Polygonaceae	Angiospermae	Herb	Yes	Yes	North Temperate
Yintiaoling Natural Reserve	阴条岭自然保护区	Polygonum dissitiflorum	稀花蓼	Polygonum	Polygonaceae	Angiospermae	Herb	No	Yes	North Temperate
Yintiaoling Natural Reserve	阴条岭自然保护区	Polygonum filicaule	细茎蓼	Polygonum	Polygonaceae	Angiospermae	Herb	No	Yes	North Temperate
Yintiaoling Natural Reserve	阴条岭自然保护区	Polygonum hydropiper	水蓼	Polygonum	Polygonaceae	Angiospermae	Herb	No	Yes	North Temperate
Yintiaoling Natural Reserve	阴条岭自然保护区	Polygonum japonicum	蚕茧草	Polygonum	Polygonaceae	Angiospermae	Herb	No	Yes	North Temperate
Yintiaoling Natural Reserve	阴条岭自然保护区	Polygonum jucundum	愉悦蓼	Polygonum	Polygonaceae	Angiospermae	Herb	Yes	Yes	North Temperate
Yintiaoling Natural Reserve	阴条岭自然保护区	Polygonum lapathifolium var. salicifolium	绵毛酸模叶蓼	Polygonum	Polygonaceae	Angiospermae	Herb	No	Yes	North Temperate
Yintiaoling Natural Reserve	阴条岭自然保护区	Polygonum lapathifolium	酸模叶蓼	Polygonum	Polygonaceae	Angiospermae	Herb	No	Yes	North Temperate
Yintiaoling Natural Reserve	阴条岭自然保护区	Polygonum longisetum	长鬃蓼	Polygonum	Polygonaceae	Angiospermae	Herb	No	Yes	North Temperate
Yintiaoling Natural Reserve	阴条岭自然保护区	Polygonum longisetum var. rotundatum	圆基长鬃蓼	Polygonum	Polygonaceae	Angiospermae	Herb	No	Yes	North Temperate
Yintiaoling Natural Reserve	阴条岭自然保护区	Polygonum macrophyllum	圆穗蓼	Polygonum	Polygonaceae	Angiospermae	Herb	No	Yes	North Temperate
Yintiaoling Natural Reserve	阴条岭自然保护区	Polygonum microcephalum	小头蓼	Polygonum	Polygonaceae	Angiospermae	Herb	No	Yes	North Temperate
Yintiaoling Natural Reserve	阴条岭自然保护区	Polygonum nepalense	尼泊尔蓼	Polygonum	Polygonaceae	Angiospermae	Herb	No	Yes	North Temperate
Yintiaoling Natural Reserve	阴条岭自然保护区	Polygonum orientale	红蓼	Polygonum	Polygonaceae	Angiospermae	Herb	No	Yes	North Temperate
Yintiaoling Natural Reserve	阴条岭自然保护区	Polygonum paleaceum	草血竭	Polygonum	Polygonaceae	Angiospermae	Herb	No	Yes	North Temperate
Yintiaoling Natural Reserve	阴条岭自然保护区	Polygonum perfoliatum	杠板归	Polygonum	Polygonaceae	Angiospermae	Herb	No	Yes	North Temperate
Yintiaoling Natural Reserve	阴条岭自然保护区	Polygonum persicaria	春蓼	Polygonum	Polygonaceae	Angiospermae	Herb	No	Yes	North Temperate
Yintiaoling Natural Reserve	阴条岭自然保护区	Polygonum pinetorum	松林蓼	Polygonum	Polygonaceae	Angiospermae	Herb	Yes	Yes	North Temperate
Yintiaoling Natural Reserve	阴条岭自然保护区	Polygonum plebeium	习见蓼	Polygonum	Polygonaceae	Angiospermae	Herb	No	Yes	North Temperate
Yintiaoling Natural Reserve	阴条岭自然保护区	Polygonum posumbu	丛枝蓼	Polygonum	Polygonaceae	Angiospermae	Herb	No	Yes	North Temperate
Yintiaoling Natural Reserve	阴条岭自然保护区	Polygonum pubescens	伏毛蓼	Polygonum	Polygonaceae	Angiospermae	Herb	No	Yes	North Temperate
Yintiaoling Natural Reserve	阴条岭自然保护区	Polygonum runcinatum var. sinense	赤胫散	Polygonum	Polygonaceae	Angiospermae	Herb	No	Yes	North Temperate
Yintiaoling Natural Reserve	阴条岭自然保护区	Polygonum senticosum	刺蓼	Polygonum	Polygonaceae	Angiospermae	Herb	No	Yes	North Temperate
Yintiaoling Natural Reserve	阴条岭自然保护区	Polygonum sagittatum	箭头蓼	Polygonum	Polygonaceae	Angiospermae	Herb	No	Yes	North Temperate
Yintiaoling Natural Reserve	阴条岭自然保护区	Polygonum suffultum	支柱蓼	Polygonum	Polygonaceae	Angiospermae	Herb	No	Yes	North Temperate
Yintiaoling Natural Reserve	阴条岭自然保护区	Polygonum suffultum var. pergracile	细穗支柱蓼	Polygonum	Polygonaceae	Angiospermae	Herb	No	Yes	North Temperate
Yintiaoling Natural Reserve	阴条岭自然保护区	Polygonum thunbergii	戟叶蓼	Polygonum	Polygonaceae	Angiospermae	Herb	No	Yes	North Temperate
Yintiaoling Natural Reserve	阴条岭自然保护区	Polygonum viviparum	珠芽蓼	Polygonum	Polygonaceae	Angiospermae	Herb	No	Yes	North Temperate
Yintiaoling Natural Reserve	阴条岭自然保护区	Reynoutria japonica	虎杖	Reynoutria	Polygonaceae	Angiospermae	Herb	No	Yes	Temperate Asia
Yintiaoling Natural Reserve	阴条岭自然保护区	Rumex chalepensis	网果酸模	Rumex	Polygonaceae	Angiospermae	Herb	No	Yes	Cosmopolitan
Yintiaoling Natural Reserve	阴条岭自然保护区	Rumex nepalensis	尼泊尔酸模	Rumex	Polygonaceae	Angiospermae	Herb	No	Yes	Cosmopolitan
Yintiaoling Natural Reserve	阴条岭自然保护区	Rheum palmatum	掌叶大黄	Rheum	Polygonaceae	Angiospermae	Herb	No	Yes	Old World Temperate
Yintiaoling Natural Reserve	阴条岭自然保护区	Rumex patientia	巴天酸模	Rumex	Polygonaceae	Angiospermae	Herb	No	Yes	Cosmopolitan
Yintiaoling Natural Reserve	阴条岭自然保护区	Rumex trisetifer	长刺酸模	Rumex	Polygonaceae	Angiospermae	Herb	No	Yes	Cosmopolitan
Yintiaoling Natural Reserve	阴条岭自然保护区	Rumex acetosa	酸模	Rumex	Polygonaceae	Angiospermae	Herb	No	Yes	Cosmopolitan
Yintiaoling Natural Reserve	阴条岭自然保护区	Rumex crispus	皱叶酸模	Rumex	Polygonaceae	Angiospermae	Herb	No	Yes	Cosmopolitan
Yintiaoling Natural Reserve	阴条岭自然保护区	Rumex dentatus	齿果酸模	Rumex	Polygonaceae	Angiospermae	Herb	No	Yes	Cosmopolitan
Yintiaoling Natural Reserve	阴条岭自然保护区	Rumex japonicus	羊蹄	Rumex	Polygonaceae	Angiospermae	Herb	No	Yes	Cosmopolitan
Yintiaoling Natural Reserve	阴条岭自然保护区	Phytolacca acinosa	商陆	Phytolacca	Phytolaccaceae	Angiospermae	Herb	No	Yes	Pantropic
Yintiaoling Natural Reserve	阴条岭自然保护区	Phytolacca americana	垂序商陆	Phytolacca	Phytolaccaceae	Angiospermae	Herb	No	Yes	Pantropic
Yintiaoling Natural Reserve	阴条岭自然保护区	Phytolacca polyandra	多雄蕊商陆	Phytolacca	Phytolaccaceae	Angiospermae	Herb	Yes	Yes	Pantropic
Yintiaoling Natural Reserve	阴条岭自然保护区	Mirabilis jalapa	紫茉莉	Mirabilis	Nyctaginaceae	Angiospermae	Herb	No	No	Tropical Asia and Tropical America disjuncted
Yintiaoling Natural Reserve	阴条岭自然保护区	Mollugo stricta	粟米草	Mollugo	Molluginaceae	Angiospermae	Herb	No	Yes	Pantropic
Yintiaoling Natural Reserve	阴条岭自然保护区	Portulaca oleracea	马齿苋	Portulaca	Portulacaceae	Angiospermae	Herb	No	Yes	Pantropic
Yintiaoling Natural Reserve	阴条岭自然保护区	Talinum paniculatum	土人参	Talinum	Talinaceae	Angiospermae	Herb	No	Yes	Pantropic
Yintiaoling Natural Reserve	阴条岭自然保护区	Anredera cordifolia	落葵薯	Anredera	Basellaceae	Angiospermae	Herb	No	Yes	Tropical Asia and Tropical America disjuncted
Yintiaoling Natural Reserve	阴条岭自然保护区	Arenaria serpyllifolia	无心菜	Arenaria	Caryophyllaceae	Angiospermae	Herb	No	Yes	North Temperate
Yintiaoling Natural Reserve	阴条岭自然保护区	Cerastium fontanum subsp. vulgare	簇生泉卷耳	Cerastium	Caryophyllaceae	Angiospermae	Herb	No	Yes	North Temperate
Yintiaoling Natural Reserve	阴条岭自然保护区	Cerastium furcatum	缘毛卷耳	Cerastium	Caryophyllaceae	Angiospermae	Herb	No	Yes	North Temperate
Yintiaoling Natural Reserve	阴条岭自然保护区	Cerastium glomeratum	球序卷耳	Cerastium	Caryophyllaceae	Angiospermae	Herb	No	Yes	North Temperate
Yintiaoling Natural Reserve	阴条岭自然保护区	Cerastium wilsonii	鄂西卷耳	Cerastium	Caryophyllaceae	Angiospermae	Herb	Yes	Yes	North Temperate
Yintiaoling Natural Reserve	阴条岭自然保护区	Silene baccifera	狗筋蔓	Silene	Caryophyllaceae	Angiospermae	Herb	No	Yes	North Temperate
Yintiaoling Natural Reserve	阴条岭自然保护区	Dianthus chinensis	石竹	Dianthus	Caryophyllaceae	Angiospermae	Herb	No	Yes	Old World Temperate
Yintiaoling Natural Reserve	阴条岭自然保护区	Dianthus kuschakewiczii	长萼石竹	Dianthus	Caryophyllaceae	Angiospermae	Herb	No	No	Old World Temperate
Yintiaoling Natural Reserve	阴条岭自然保护区	Dianthus superbus	瞿麦	Dianthus	Caryophyllaceae	Angiospermae	Herb	No	Yes	Old World Temperate
Yintiaoling Natural Reserve	阴条岭自然保护区	Myosoton aquaticum	鹅肠菜	Myosoton	Caryophyllaceae	Angiospermae	Herb	No	Yes	Old World Temperate
Yintiaoling Natural Reserve	阴条岭自然保护区	Sagina japonica	漆姑草	Sagina	Caryophyllaceae	Angiospermae	Herb	No	Yes	North Temperate
Yintiaoling Natural Reserve	阴条岭自然保护区	Silene aprica	女娄菜	Silene	Caryophyllaceae	Angiospermae	Herb	No	Yes	North Temperate
Yintiaoling Natural Reserve	阴条岭自然保护区	Silene conoidea	麦瓶草	Silene	Caryophyllaceae	Angiospermae	Herb	No	Yes	North Temperate
Yintiaoling Natural Reserve	阴条岭自然保护区	Silene fortunei	鹤草	Silene	Caryophyllaceae	Angiospermae	Herb	Yes	Yes	North Temperate
Yintiaoling Natural Reserve	阴条岭自然保护区	Silene gallica	蝇子草	Silene	Caryophyllaceae	Angiospermae	Herb	No	Yes	North Temperate
Yintiaoling Natural Reserve	阴条岭自然保护区	Silene hupehensis	湖北蝇子草	Silene	Caryophyllaceae	Angiospermae	Herb	Yes	Yes	North Temperate
Yintiaoling Natural Reserve	阴条岭自然保护区	Silene phoenicodonta	红齿蝇子草	Silene	Caryophyllaceae	Angiospermae	Herb	Yes	Yes	North Temperate
Yintiaoling Natural Reserve	阴条岭自然保护区	Silene repens	蔓茎蝇子草	Silene	Caryophyllaceae	Angiospermae	Herb	No	Yes	North Temperate
Yintiaoling Natural Reserve	阴条岭自然保护区	Silene tatarinowii	石生蝇子草	Silene	Caryophyllaceae	Angiospermae	Herb	Yes	Yes	North Temperate
Yintiaoling Natural Reserve	阴条岭自然保护区	Stellaria alsine	雀舌草	Stellaria	Caryophyllaceae	Angiospermae	Herb	No	Yes	Cosmopolitan
Yintiaoling Natural Reserve	阴条岭自然保护区	Stellaria chinensis	中国繁缕	Stellaria	Caryophyllaceae	Angiospermae	Herb	Yes	Yes	Cosmopolitan
Yintiaoling Natural Reserve	阴条岭自然保护区	Stellaria infracta	内弯繁缕	Stellaria	Caryophyllaceae	Angiospermae	Herb	Yes	Yes	Cosmopolitan
Yintiaoling Natural Reserve	阴条岭自然保护区	Stellaria media	繁缕	Stellaria	Caryophyllaceae	Angiospermae	Herb	No	Yes	Cosmopolitan
Yintiaoling Natural Reserve	阴条岭自然保护区	Stellaria nipponica	多花繁缕	Stellaria	Caryophyllaceae	Angiospermae	Herb	No	Yes	Cosmopolitan
Yintiaoling Natural Reserve	阴条岭自然保护区	Stellaria salicifolia	柳叶繁缕	Stellaria	Caryophyllaceae	Angiospermae	Herb	Yes	Yes	Cosmopolitan
Yintiaoling Natural Reserve	阴条岭自然保护区	Stellaria vestita	箐姑草	Stellaria	Caryophyllaceae	Angiospermae	Herb	No	Yes	Cosmopolitan
Yintiaoling Natural Reserve	阴条岭自然保护区	Stellaria wushanensis	巫山繁缕	Stellaria	Caryophyllaceae	Angiospermae	Herb	Yes	Yes	Cosmopolitan
Yintiaoling Natural Reserve	阴条岭自然保护区	Acroglochin persicarioides	千针苋	Acroglochin	Amaranthaceae	Angiospermae	Herb	No	Yes	East Asia
Yintiaoling Natural Reserve	阴条岭自然保护区	Chenopodium album	藜	Chenopodium	Amaranthaceae	Angiospermae	Herb	No	Yes	Cosmopolitan
Yintiaoling Natural Reserve	阴条岭自然保护区	Dysphania ambrosioides	土荆芥	Dysphania	Amaranthaceae	Angiospermae	Herb	No	Yes	North Temperate
Yintiaoling Natural Reserve	阴条岭自然保护区	Chenopodium ficifolium	小藜	Chenopodium	Amaranthaceae	Angiospermae	Herb	No	Yes	Cosmopolitan
Yintiaoling Natural Reserve	阴条岭自然保护区	Kochia scoparia	地肤	Kochia	Amaranthaceae	Angiospermae	Herb	No	Yes	North Temperate
Yintiaoling Natural Reserve	阴条岭自然保护区	Achyranthes aspera	土牛膝	Achyranthes	Amaranthaceae	Angiospermae	Herb	No	Yes	Old World Tropic
Yintiaoling Natural Reserve	阴条岭自然保护区	Achyranthes bidentata	牛膝	Achyranthes	Amaranthaceae	Angiospermae	Herb	No	Yes	Old World Tropic
Yintiaoling Natural Reserve	阴条岭自然保护区	Achyranthes bidentata f. rubra	红叶牛膝	Achyranthes	Amaranthaceae	Angiospermae	Herb	No	Yes	Old World Tropic
Yintiaoling Natural Reserve	阴条岭自然保护区	Achyranthes longifolia	柳叶牛膝	Achyranthes	Amaranthaceae	Angiospermae	Herb	No	Yes	Old World Tropic
Yintiaoling Natural Reserve	阴条岭自然保护区	Achyranthes longifolia f. rubra	红柳叶牛膝	Achyranthes	Amaranthaceae	Angiospermae	Herb	No	Yes	Old World Tropic
Yintiaoling Natural Reserve	阴条岭自然保护区	Alternanthera philoxeroides	喜旱莲子草	Alternanthera	Amaranthaceae	Angiospermae	Herb	No	Yes	Pantropic
Yintiaoling Natural Reserve	阴条岭自然保护区	Alternanthera sessilis	莲子草	Alternanthera	Amaranthaceae	Angiospermae	Herb	No	Yes	Pantropic
Yintiaoling Natural Reserve	阴条岭自然保护区	Amaranthus caudatus	尾穗苋	Amaranthus	Amaranthaceae	Angiospermae	Herb	No	Yes	Cosmopolitan
Yintiaoling Natural Reserve	阴条岭自然保护区	Amaranthus blitum	凹头苋	Amaranthus	Amaranthaceae	Angiospermae	Herb	No	Yes	Cosmopolitan
Yintiaoling Natural Reserve	阴条岭自然保护区	Amaranthus retroflexus	反枝苋	Amaranthus	Amaranthaceae	Angiospermae	Herb	No	Yes	Cosmopolitan
Yintiaoling Natural Reserve	阴条岭自然保护区	Amaranthus spinosus	刺苋	Amaranthus	Amaranthaceae	Angiospermae	Herb	No	Yes	Cosmopolitan
Yintiaoling Natural Reserve	阴条岭自然保护区	Amaranthus viridis	皱果苋	Amaranthus	Amaranthaceae	Angiospermae	Herb	No	Yes	Cosmopolitan
Yintiaoling Natural Reserve	阴条岭自然保护区	Celosia argentea	青葙	Celosia	Amaranthaceae	Angiospermae	Herb	No	Yes	Pantropic
Yintiaoling Natural Reserve	阴条岭自然保护区	Cyathula officinalis	川牛膝	Cyathula	Amaranthaceae	Angiospermae	Herb	No	Yes	Pantropic
Yintiaoling Natural Reserve	阴条岭自然保护区	Liriodendron chinense	鹅掌楸	Liriodendron	Magnoliaceae	Angiospermae	Tree	No	Yes	East Asia and North America disjuncted
Yintiaoling Natural Reserve	阴条岭自然保护区	Yulania amoena	天目玉兰	Yulania	Magnoliaceae	Angiospermae	Tree	Yes	Yes	East Asia and North America disjuncted
Yintiaoling Natural Reserve	阴条岭自然保护区	Magnolia glabrata	华中木兰	Magnolia	Magnoliaceae	Angiospermae	Tree	No	Yes	East Asia and North America disjuncted
Yintiaoling Natural Reserve	阴条岭自然保护区	Yulania denudata	玉兰	Yulania	Magnoliaceae	Angiospermae	Tree	Yes	Yes	East Asia and North America disjuncted
Yintiaoling Natural Reserve	阴条岭自然保护区	Magnolia grandiflora	荷花玉兰	Magnolia	Magnoliaceae	Angiospermae	Tree	No	Yes	East Asia and North America disjuncted
Yintiaoling Natural Reserve	阴条岭自然保护区	Yulania liliiflora	紫玉兰	Yulania	Magnoliaceae	Angiospermae	Tree	Yes	Yes	East Asia and North America disjuncted
Yintiaoling Natural Reserve	阴条岭自然保护区	Houpoea officinalis	厚朴	Houpoea	Magnoliaceae	Angiospermae	Tree	Yes	Yes	Tropical Asia and Tropical America disjuncted
Yintiaoling Natural Reserve	阴条岭自然保护区	Yulania sprengeri	武当玉兰	Yulania	Magnoliaceae	Angiospermae	Tree	Yes	Yes	East Asia and North America disjuncted
Yintiaoling Natural Reserve	阴条岭自然保护区	Manglietia duclouxii	川滇木莲	Manglietia	Magnoliaceae	Angiospermae	Tree	No	Yes	Tropical Asia (Indo-Malaysia)
Yintiaoling Natural Reserve	阴条岭自然保护区	Manglietia fordiana	木莲	Manglietia	Magnoliaceae	Angiospermae	Tree	No	Yes	Tropical Asia (Indo-Malaysia)
Yintiaoling Natural Reserve	阴条岭自然保护区	Michelia wilsonii subsp. szechuanica	川含笑	Michelia	Magnoliaceae	Angiospermae	Tree	No	Yes	Tropical Asia (Indo-Malaysia)
Yintiaoling Natural Reserve	阴条岭自然保护区	Kadsura coccinea	黑老虎	Kadsura	Schisandraceae	Angiospermae	Liana	No	Yes	Tropical Asia (Indo-Malaysia)
Yintiaoling Natural Reserve	阴条岭自然保护区	Kadsura heteroclita	异形南五味子	Kadsura	Schisandraceae	Angiospermae	Liana	No	Yes	Tropical Asia (Indo-Malaysia)
Yintiaoling Natural Reserve	阴条岭自然保护区	Kadsura longipedunculata	南五味子	Kadsura	Schisandraceae	Angiospermae	Liana	Yes	Yes	Tropical Asia (Indo-Malaysia)
Yintiaoling Natural Reserve	阴条岭自然保护区	Schisandra chinensis	五味子	Schisandra	Schisandraceae	Angiospermae	Liana	No	Yes	East Asia and North America disjuncted
Yintiaoling Natural Reserve	阴条岭自然保护区	Schisandra glaucescens	金山五味子	Schisandra	Schisandraceae	Angiospermae	Liana	Yes	Yes	East Asia and North America disjuncted
Yintiaoling Natural Reserve	阴条岭自然保护区	Schisandra henryi	翼梗五味子	Schisandra	Schisandraceae	Angiospermae	Liana	No	Yes	East Asia and North America disjuncted
Yintiaoling Natural Reserve	阴条岭自然保护区	Schisandra propinqua subsp. sinensis	铁箍散	Schisandra	Schisandraceae	Angiospermae	Liana	No	Yes	East Asia and North America disjuncted
Yintiaoling Natural Reserve	阴条岭自然保护区	Schisandra pubinervis	毛脉五味子	Schisandra	Schisandraceae	Angiospermae	Liana	Yes	Yes	East Asia and North America disjuncted
Yintiaoling Natural Reserve	阴条岭自然保护区	Schisandra rubriflora	红花五味子	Schisandra	Schisandraceae	Angiospermae	Liana	No	Yes	East Asia and North America disjuncted
Yintiaoling Natural Reserve	阴条岭自然保护区	Schisandra sphenanthera	华中五味子	Schisandra	Schisandraceae	Angiospermae	Liana	Yes	Yes	East Asia and North America disjuncted
Yintiaoling Natural Reserve	阴条岭自然保护区	Schisandra arisanensis subsp. viridis	绿叶五味子	Schisandra	Schisandraceae	Angiospermae	Liana	No	Yes	East Asia and North America disjuncted
Yintiaoling Natural Reserve	阴条岭自然保护区	Illicium dunnianum	红花八角	Illicium	Schisandraceae	Angiospermae	Tree	Yes	Yes	East Asia and North America disjuncted
Yintiaoling Natural Reserve	阴条岭自然保护区	Illicium henryi	红茴香	Illicium	Schisandraceae	Angiospermae	Tree	Yes	Yes	East Asia and North America disjuncted
Yintiaoling Natural Reserve	阴条岭自然保护区	Illicium micranthum	小花八角	Illicium	Schisandraceae	Angiospermae	Tree	Yes	Yes	East Asia and North America disjuncted
Yintiaoling Natural Reserve	阴条岭自然保护区	Illicium simonsii	野八角	Illicium	Schisandraceae	Angiospermae	Tree	No	Yes	East Asia and North America disjuncted
Yintiaoling Natural Reserve	阴条岭自然保护区	Chimonanthus nitens	山蜡梅	Chimonanthus	Calycanthaceae	Angiospermae	Shrub	Yes	Yes	Endemic to China
Yintiaoling Natural Reserve	阴条岭自然保护区	Chimonanthus praecox	蜡梅	Chimonanthus	Calycanthaceae	Angiospermae	Shrub	No	Yes	Endemic to China
Yintiaoling Natural Reserve	阴条岭自然保护区	Actinodaphne cupularis	红果黄肉楠	Actinodaphne	Lauraceae	Angiospermae	Tree	Yes	Yes	Tropical Asia (Indo-Malaysia)
Yintiaoling Natural Reserve	阴条岭自然保护区	Actinodaphne obscurinervia	隐脉黄肉楠	Actinodaphne	Lauraceae	Angiospermae	Tree	Yes	Yes	Tropical Asia (Indo-Malaysia)
Yintiaoling Natural Reserve	阴条岭自然保护区	Actinodaphne omeiensis	峨眉黄肉楠	Actinodaphne	Lauraceae	Angiospermae	Tree	Yes	Yes	Tropical Asia (Indo-Malaysia)
Yintiaoling Natural Reserve	阴条岭自然保护区	Parasassafras confertiflorum	拟檫木	Parasassafras	Lauraceae	Angiospermae	Tree	No	Yes	East Asia
Yintiaoling Natural Reserve	阴条岭自然保护区	Cinnamomum bodinieri	猴樟	Cinnamomum	Lauraceae	Angiospermae	Tree	Yes	Yes	Tropical Asia and Tropical America disjuncted
Yintiaoling Natural Reserve	阴条岭自然保护区	Cinnamomum heyneanum	狭叶桂	Cinnamomum	Lauraceae	Angiospermae	Shrub	No	Yes	Tropical Asia and Tropical America disjuncted
Yintiaoling Natural Reserve	阴条岭自然保护区	Cinnamomum camphora	樟	Cinnamomum	Lauraceae	Angiospermae	Tree	No	Yes	Tropical Asia and Tropical America disjuncted
Yintiaoling Natural Reserve	阴条岭自然保护区	Cinnamomum parthenoxylon	黄樟	Cinnamomum	Lauraceae	Angiospermae	Tree	No	Yes	Tropical Asia and Tropical America disjuncted
Yintiaoling Natural Reserve	阴条岭自然保护区	Cinnamomum pauciflorum	少花桂	Cinnamomum	Lauraceae	Angiospermae	Tree	No	Yes	Tropical Asia and Tropical America disjuncted
Yintiaoling Natural Reserve	阴条岭自然保护区	Cinnamomum platyphyllum	阔叶樟	Cinnamomum	Lauraceae	Angiospermae	Tree	Yes	Yes	Tropical Asia and Tropical America disjuncted
Yintiaoling Natural Reserve	阴条岭自然保护区	Cinnamomum subavenium	香桂	Cinnamomum	Lauraceae	Angiospermae	Tree	No	Yes	Tropical Asia and Tropical America disjuncted
Yintiaoling Natural Reserve	阴条岭自然保护区	Cinnamomum wilsonii	川桂	Cinnamomum	Lauraceae	Angiospermae	Tree	Yes	Yes	Tropical Asia and Tropical America disjuncted
Yintiaoling Natural Reserve	阴条岭自然保护区	Lindera angustifolia	狭叶山胡椒	Lindera	Lauraceae	Angiospermae	Shrub	No	Yes	East Asia and North America disjuncted
Yintiaoling Natural Reserve	阴条岭自然保护区	Lindera communis	香叶树	Lindera	Lauraceae	Angiospermae	Tree	No	Yes	East Asia and North America disjuncted
Yintiaoling Natural Reserve	阴条岭自然保护区	Lindera erythrocarpa	红果山胡椒	Lindera	Lauraceae	Angiospermae	Tree	No	Yes	East Asia and North America disjuncted
Yintiaoling Natural Reserve	阴条岭自然保护区	Lindera fragrans	香叶子	Lindera	Lauraceae	Angiospermae	Tree	Yes	Yes	East Asia and North America disjuncted
Yintiaoling Natural Reserve	阴条岭自然保护区	Lindera neesiana	绿叶甘橿	Lindera	Lauraceae	Angiospermae	Tree	No	Yes	East Asia and North America disjuncted
Yintiaoling Natural Reserve	阴条岭自然保护区	Lindera glauca	山胡椒	Lindera	Lauraceae	Angiospermae	Shrub	No	Yes	East Asia and North America disjuncted
Yintiaoling Natural Reserve	阴条岭自然保护区	Lindera kwangtungensis	广东山胡椒	Lindera	Lauraceae	Angiospermae	Tree	Yes	Yes	East Asia and North America disjuncted
Yintiaoling Natural Reserve	阴条岭自然保护区	Lindera megaphylla	黑壳楠	Lindera	Lauraceae	Angiospermae	Tree	No	Yes	East Asia and North America disjuncted
Yintiaoling Natural Reserve	阴条岭自然保护区	Lindera nacusua	绒毛山胡椒	Lindera	Lauraceae	Angiospermae	Tree	No	Yes	East Asia and North America disjuncted
Yintiaoling Natural Reserve	阴条岭自然保护区	Lindera obtusiloba	三桠乌药	Lindera	Lauraceae	Angiospermae	Tree	No	Yes	East Asia and North America disjuncted
Yintiaoling Natural Reserve	阴条岭自然保护区	Lindera pulcherrima var. attenuata	香粉叶	Lindera	Lauraceae	Angiospermae	Shrub	No	Yes	East Asia and North America disjuncted
Yintiaoling Natural Reserve	阴条岭自然保护区	Lindera pulcherrima var. hemsleyana	川钓樟	Lindera	Lauraceae	Angiospermae	Tree	No	Yes	East Asia and North America disjuncted
Yintiaoling Natural Reserve	阴条岭自然保护区	Lindera reflexa	山橿	Lindera	Lauraceae	Angiospermae	Tree	Yes	Yes	East Asia and North America disjuncted
Yintiaoling Natural Reserve	阴条岭自然保护区	Lindera setchuenensis	四川山胡椒	Lindera	Lauraceae	Angiospermae	Tree	Yes	Yes	East Asia and North America disjuncted
Yintiaoling Natural Reserve	阴条岭自然保护区	Lindera supracostata	菱叶钓樟	Lindera	Lauraceae	Angiospermae	Tree	Yes	Yes	East Asia and North America disjuncted
Yintiaoling Natural Reserve	阴条岭自然保护区	Litsea chunii	高山木姜子	Litsea	Lauraceae	Angiospermae	Shrub	Yes	Yes	Tropical Asia and Tropical America disjuncted
Yintiaoling Natural Reserve	阴条岭自然保护区	Litsea coreana var. lanuginosa	毛豹皮樟	Litsea	Lauraceae	Angiospermae	Tree	No	Yes	Tropical Asia and Tropical America disjuncted
Yintiaoling Natural Reserve	阴条岭自然保护区	Litsea cubeba	山鸡椒	Litsea	Lauraceae	Angiospermae	Tree	No	Yes	Tropical Asia and Tropical America disjuncted
Yintiaoling Natural Reserve	阴条岭自然保护区	Litsea elongata	黄丹木姜子	Litsea	Lauraceae	Angiospermae	Tree	No	Yes	Tropical Asia and Tropical America disjuncted
Yintiaoling Natural Reserve	阴条岭自然保护区	Litsea elongata f. subverticillata	近轮叶木姜子	Litsea	Lauraceae	Angiospermae	Tree	No	Yes	Tropical Asia and Tropical America disjuncted
Yintiaoling Natural Reserve	阴条岭自然保护区	Litsea hupehana	湖北木姜子	Litsea	Lauraceae	Angiospermae	Tree	Yes	Yes	Tropical Asia and Tropical America disjuncted
Yintiaoling Natural Reserve	阴条岭自然保护区	Litsea ichangensis	宜昌木姜子	Litsea	Lauraceae	Angiospermae	Tree	Yes	Yes	Tropical Asia and Tropical America disjuncted
Yintiaoling Natural Reserve	阴条岭自然保护区	Litsea mollis	毛叶木姜子	Litsea	Lauraceae	Angiospermae	Tree	No	Yes	Tropical Asia and Tropical America disjuncted
Yintiaoling Natural Reserve	阴条岭自然保护区	Litsea moupinensis var. szechuanica	四川木姜子	Litsea	Lauraceae	Angiospermae	Tree	No	Yes	Tropical Asia and Tropical America disjuncted
Yintiaoling Natural Reserve	阴条岭自然保护区	Litsea pungens	木姜子	Litsea	Lauraceae	Angiospermae	Shrub	Yes	Yes	Tropical Asia and Tropical America disjuncted
Yintiaoling Natural Reserve	阴条岭自然保护区	Litsea coreana var. sinensis	豹皮樟	Litsea	Lauraceae	Angiospermae	Tree	No	Yes	Tropical Asia and Tropical America disjuncted
Yintiaoling Natural Reserve	阴条岭自然保护区	Litsea rubescens	红叶木姜子	Litsea	Lauraceae	Angiospermae	Tree	Yes	Yes	Tropical Asia and Tropical America disjuncted
Yintiaoling Natural Reserve	阴条岭自然保护区	Litsea sericea	绢毛木姜子	Litsea	Lauraceae	Angiospermae	Tree	No	Yes	Tropical Asia and Tropical America disjuncted
Yintiaoling Natural Reserve	阴条岭自然保护区	Litsea veitchiana	钝叶木姜子	Litsea	Lauraceae	Angiospermae	Tree	Yes	Yes	Tropical Asia and Tropical America disjuncted
Yintiaoling Natural Reserve	阴条岭自然保护区	Machilus ichangensis	宜昌润楠	Machilus	Lauraceae	Angiospermae	Tree	No	Yes	Tropical Asia (Indo-Malaysia)
Yintiaoling Natural Reserve	阴条岭自然保护区	Machilus leptophylla	薄叶润楠	Machilus	Lauraceae	Angiospermae	Tree	Yes	Yes	Tropical Asia (Indo-Malaysia)
Yintiaoling Natural Reserve	阴条岭自然保护区	Machilus lichuanensis	利川润楠	Machilus	Lauraceae	Angiospermae	Tree	Yes	Yes	Tropical Asia (Indo-Malaysia)
Yintiaoling Natural Reserve	阴条岭自然保护区	Machilus microcarpa	小果润楠	Machilus	Lauraceae	Angiospermae	Tree	Yes	Yes	Tropical Asia (Indo-Malaysia)
Yintiaoling Natural Reserve	阴条岭自然保护区	Machilus pauhoi	刨花润楠	Machilus	Lauraceae	Angiospermae	Tree	Yes	Yes	Tropical Asia (Indo-Malaysia)
Yintiaoling Natural Reserve	阴条岭自然保护区	Machilus salicina	柳叶润楠	Machilus	Lauraceae	Angiospermae	Shrub	No	Yes	Tropical Asia (Indo-Malaysia)
Yintiaoling Natural Reserve	阴条岭自然保护区	Neolitsea aurata var. glauca	粉叶新木姜子	Neolitsea	Lauraceae	Angiospermae	Tree	No	Yes	Tropical Asia and Tropical Australasia
Yintiaoling Natural Reserve	阴条岭自然保护区	Neolitsea confertifolia	簇叶新木姜子	Neolitsea	Lauraceae	Angiospermae	Tree	Yes	Yes	Tropical Asia and Tropical Australasia
Yintiaoling Natural Reserve	阴条岭自然保护区	Neolitsea impressa	凹脉新木姜子	Neolitsea	Lauraceae	Angiospermae	Tree	Yes	Yes	Tropical Asia and Tropical Australasia
Yintiaoling Natural Reserve	阴条岭自然保护区	Neolitsea wushanica	巫山新木姜子	Neolitsea	Lauraceae	Angiospermae	Tree	Yes	Yes	Tropical Asia and Tropical Australasia
Yintiaoling Natural Reserve	阴条岭自然保护区	Phoebe chinensis	山楠	Phoebe	Lauraceae	Angiospermae	Tree	Yes	Yes	Tropical Asia (Indo-Malaysia)
Yintiaoling Natural Reserve	阴条岭自然保护区	Phoebe faberi	竹叶楠	Phoebe	Lauraceae	Angiospermae	Tree	Yes	Yes	Tropical Asia (Indo-Malaysia)
Yintiaoling Natural Reserve	阴条岭自然保护区	Phoebe neurantha	白楠	Phoebe	Lauraceae	Angiospermae	Tree	Yes	Yes	Tropical Asia (Indo-Malaysia)
Yintiaoling Natural Reserve	阴条岭自然保护区	Phoebe neuranthoides	光枝楠	Phoebe	Lauraceae	Angiospermae	Shrub	Yes	Yes	Tropical Asia (Indo-Malaysia)
Yintiaoling Natural Reserve	阴条岭自然保护区	Phoebe sheareri	紫楠	Phoebe	Lauraceae	Angiospermae	Tree	No	Yes	Tropical Asia (Indo-Malaysia)
Yintiaoling Natural Reserve	阴条岭自然保护区	Phoebe zhennan	楠木	Phoebe	Lauraceae	Angiospermae	Tree	Yes	Yes	Tropical Asia (Indo-Malaysia)
Yintiaoling Natural Reserve	阴条岭自然保护区	Sassafras tzumu	檫木	Sassafras	Lauraceae	Angiospermae	Tree	No	Yes	East Asia and North America disjuncted
Yintiaoling Natural Reserve	阴条岭自然保护区	Tetracentron sinense	水青树	Tetracentron	Trochodendraceae	Angiospermae	Tree	No	Yes	East Asia
Yintiaoling Natural Reserve	阴条岭自然保护区	Euptelea pleiosperma	领春木	Euptelea	Eupteleaceae	Angiospermae	Tree	No	Yes	East Asia
Yintiaoling Natural Reserve	阴条岭自然保护区	Cercidiphyllum japonicum	连香树	Cercidiphyllum	Cercidiphyllaceae	Angiospermae	Tree	No	Yes	East Asia
Yintiaoling Natural Reserve	阴条岭自然保护区	Aconitum cannabifolium	大麻叶乌头	Aconitum	Ranunculaceae	Angiospermae	Herb	Yes	Yes	North Temperate
Yintiaoling Natural Reserve	阴条岭自然保护区	Aconitum carmichaelii	乌头	Aconitum	Ranunculaceae	Angiospermae	Herb	No	Yes	North Temperate
Yintiaoling Natural Reserve	阴条岭自然保护区	Aconitum sinomontanum	高乌头	Aconitum	Ranunculaceae	Angiospermae	Herb	Yes	Yes	North Temperate
Yintiaoling Natural Reserve	阴条岭自然保护区	Aconitum flavum	伏毛铁棒锤	Aconitum	Ranunculaceae	Angiospermae	Shrub	Yes	Yes	North Temperate
Yintiaoling Natural Reserve	阴条岭自然保护区	Aconitum franchetii	大渡乌头	Aconitum	Ranunculaceae	Angiospermae	Herb	Yes	Yes	North Temperate
Yintiaoling Natural Reserve	阴条岭自然保护区	Aconitum hemsleyanum	瓜叶乌头	Aconitum	Ranunculaceae	Angiospermae	Herb	No	Yes	North Temperate
Yintiaoling Natural Reserve	阴条岭自然保护区	Aconitum henryi	川鄂乌头	Aconitum	Ranunculaceae	Angiospermae	Herb	Yes	Yes	North Temperate
Yintiaoling Natural Reserve	阴条岭自然保护区	Aconitum henryi var. compositum	细裂川鄂乌头	Aconitum	Ranunculaceae	Angiospermae	Herb	No	Yes	North Temperate
Yintiaoling Natural Reserve	阴条岭自然保护区	Aconitum kojimae	锐裂乌头	Aconitum	Ranunculaceae	Angiospermae	Herb	Yes	No	North Temperate
Yintiaoling Natural Reserve	阴条岭自然保护区	Aconitum lonchodontum	长齿乌头	Aconitum	Ranunculaceae	Angiospermae	Herb	No	Yes	North Temperate
Yintiaoling Natural Reserve	阴条岭自然保护区	Aconitum pendulum	铁棒锤	Aconitum	Ranunculaceae	Angiospermae	Herb	Yes	Yes	North Temperate
Yintiaoling Natural Reserve	阴条岭自然保护区	Aconitum scaposum var. vaginatum	聚叶花莛乌头	Aconitum	Ranunculaceae	Angiospermae	Herb	No	Yes	North Temperate
Yintiaoling Natural Reserve	阴条岭自然保护区	Aconitum scaposum	花莛乌头	Aconitum	Ranunculaceae	Angiospermae	Herb	No	Yes	North Temperate
Yintiaoling Natural Reserve	阴条岭自然保护区	Aconitum scaposum var. hupehanum	等叶花莛乌头	Aconitum	Ranunculaceae	Angiospermae	Herb	No	Yes	North Temperate
Yintiaoling Natural Reserve	阴条岭自然保护区	Aconitum sungpanense	松潘乌头	Aconitum	Ranunculaceae	Angiospermae	Herb	No	Yes	North Temperate
Yintiaoling Natural Reserve	阴条岭自然保护区	Aconitum vilmorinianum	黄草乌	Aconitum	Ranunculaceae	Angiospermae	Herb	Yes	Yes	North Temperate
Yintiaoling Natural Reserve	阴条岭自然保护区	Actaea asiatica	类叶升麻	Actaea	Ranunculaceae	Angiospermae	Herb	No	Yes	North Temperate
Yintiaoling Natural Reserve	阴条岭自然保护区	Adonis davidii	短柱侧金盏花	Adonis	Ranunculaceae	Angiospermae	Herb	No	Yes	Old World Temperate
Yintiaoling Natural Reserve	阴条岭自然保护区	Anemone baicalensis	毛果银莲花	Anemone	Ranunculaceae	Angiospermae	Herb	No	Yes	Cosmopolitan
Yintiaoling Natural Reserve	阴条岭自然保护区	Anemone davidii	西南银莲花	Anemone	Ranunculaceae	Angiospermae	Herb	Yes	Yes	Cosmopolitan
Yintiaoling Natural Reserve	阴条岭自然保护区	Anemone cathayensis	银莲花	Anemone	Ranunculaceae	Angiospermae	Herb	No	Yes	Cosmopolitan
Yintiaoling Natural Reserve	阴条岭自然保护区	Anemone hupehensis	打破碗花花	Anemone	Ranunculaceae	Angiospermae	Herb	Yes	Yes	Cosmopolitan
Yintiaoling Natural Reserve	阴条岭自然保护区	Anemone rivularis	草玉梅	Anemone	Ranunculaceae	Angiospermae	Herb	No	Yes	Cosmopolitan
Yintiaoling Natural Reserve	阴条岭自然保护区	Anemone rivularis var. flore-minore	小花草玉梅	Anemone	Ranunculaceae	Angiospermae	Herb	No	Yes	Cosmopolitan
Yintiaoling Natural Reserve	阴条岭自然保护区	Anemone rockii var. pilocarpa	巫溪银莲花	Anemone	Ranunculaceae	Angiospermae	Herb	No	Yes	Cosmopolitan
Yintiaoling Natural Reserve	阴条岭自然保护区	Anemone tomentosa	大火草	Anemone	Ranunculaceae	Angiospermae	Herb	Yes	Yes	Cosmopolitan
Yintiaoling Natural Reserve	阴条岭自然保护区	Anemone vitifolia	野棉花	Anemone	Ranunculaceae	Angiospermae	Herb	No	Yes	Cosmopolitan
Yintiaoling Natural Reserve	阴条岭自然保护区	Aquilegia ecalcarata	无距耧斗菜	Aquilegia	Ranunculaceae	Angiospermae	Herb	Yes	Yes	North Temperate
Yintiaoling Natural Reserve	阴条岭自然保护区	Aquilegia incurvata	秦岭耧斗菜	Aquilegia	Ranunculaceae	Angiospermae	Herb	Yes	Yes	North Temperate
Yintiaoling Natural Reserve	阴条岭自然保护区	Aquilegia oxysepala var. kansuensis	甘肃耧斗菜	Aquilegia	Ranunculaceae	Angiospermae	Herb	No	Yes	North Temperate
Yintiaoling Natural Reserve	阴条岭自然保护区	Aquilegia yabeana	华北耧斗菜	Aquilegia	Ranunculaceae	Angiospermae	Herb	Yes	Yes	North Temperate
Yintiaoling Natural Reserve	阴条岭自然保护区	Asteropyrum peltatum	星果草	Asteropyrum	Ranunculaceae	Angiospermae	Herb	No	Yes	East Asia
Yintiaoling Natural Reserve	阴条岭自然保护区	Beesia calthifolia	铁破锣	Beesia	Ranunculaceae	Angiospermae	Herb	No	Yes	East Asia
Yintiaoling Natural Reserve	阴条岭自然保护区	Calathodes oxycarpa	鸡爪草	Calathodes	Ranunculaceae	Angiospermae	Herb	Yes	Yes	East Asia
Yintiaoling Natural Reserve	阴条岭自然保护区	Caltha palustris	驴蹄草	Caltha	Ranunculaceae	Angiospermae	Herb	No	Yes	North Temperate
Yintiaoling Natural Reserve	阴条岭自然保护区	Cimicifuga japonica	小升麻	Cimicifuga	Ranunculaceae	Angiospermae	Herb	No	Yes	North Temperate
Yintiaoling Natural Reserve	阴条岭自然保护区	Cimicifuga foetida	升麻	Cimicifuga	Ranunculaceae	Angiospermae	Herb	No	Yes	North Temperate
Yintiaoling Natural Reserve	阴条岭自然保护区	Cimicifuga nanchuanensis	南川升麻	Cimicifuga	Ranunculaceae	Angiospermae	Herb	Yes	Yes	North Temperate
Yintiaoling Natural Reserve	阴条岭自然保护区	Cimicifuga simplex	单穗升麻	Cimicifuga	Ranunculaceae	Angiospermae	Herb	No	Yes	North Temperate
Yintiaoling Natural Reserve	阴条岭自然保护区	Clematis apiifolia var. argentilucida	钝齿铁线莲	Clematis	Ranunculaceae	Angiospermae	Liana	No	Yes	Cosmopolitan
Yintiaoling Natural Reserve	阴条岭自然保护区	Clematis grandidentata	粗齿铁线莲	Clematis	Ranunculaceae	Angiospermae	Liana	Yes	Yes	Cosmopolitan
Yintiaoling Natural Reserve	阴条岭自然保护区	Clematis armandii	小木通	Clematis	Ranunculaceae	Angiospermae	Liana	No	Yes	Cosmopolitan
Yintiaoling Natural Reserve	阴条岭自然保护区	Clematis armandii var. farquhariana	大花小木通	Clematis	Ranunculaceae	Angiospermae	Liana	No	Yes	Cosmopolitan
Yintiaoling Natural Reserve	阴条岭自然保护区	Clematis brevicaudata	短尾铁线莲	Clematis	Ranunculaceae	Angiospermae	Liana	No	Yes	Cosmopolitan
Yintiaoling Natural Reserve	阴条岭自然保护区	Clematis buchananiana	毛木通	Clematis	Ranunculaceae	Angiospermae	Liana	No	Yes	Cosmopolitan
Yintiaoling Natural Reserve	阴条岭自然保护区	Clematis chinensis	威灵仙	Clematis	Ranunculaceae	Angiospermae	Liana	No	Yes	Cosmopolitan
Yintiaoling Natural Reserve	阴条岭自然保护区	Clematis chinensis var. vestita	毛叶威灵仙	Clematis	Ranunculaceae	Angiospermae	Liana	No	Yes	Cosmopolitan
Yintiaoling Natural Reserve	阴条岭自然保护区	Clematis chrysocoma	金毛铁线莲	Clematis	Ranunculaceae	Angiospermae	Liana	Yes	Yes	Cosmopolitan
Yintiaoling Natural Reserve	阴条岭自然保护区	Clematis connata	合柄铁线莲	Clematis	Ranunculaceae	Angiospermae	Liana	No	Yes	Cosmopolitan
Yintiaoling Natural Reserve	阴条岭自然保护区	Clematis jingdungensis	多花铁线莲	Clematis	Ranunculaceae	Angiospermae	Liana	No	Yes	Cosmopolitan
Yintiaoling Natural Reserve	阴条岭自然保护区	Clematis finetiana	山木通	Clematis	Ranunculaceae	Angiospermae	Liana	Yes	Yes	Cosmopolitan
Yintiaoling Natural Reserve	阴条岭自然保护区	Clematis puberula var. ganpiniana	扬子铁线莲	Clematis	Ranunculaceae	Angiospermae	Liana	No	Yes	Cosmopolitan
Yintiaoling Natural Reserve	阴条岭自然保护区	Clematis gouriana	小蓑衣藤	Clematis	Ranunculaceae	Angiospermae	Liana	No	Yes	Cosmopolitan
Yintiaoling Natural Reserve	阴条岭自然保护区	Clematis gratopsis	金佛铁线莲	Clematis	Ranunculaceae	Angiospermae	Liana	Yes	Yes	Cosmopolitan
Yintiaoling Natural Reserve	阴条岭自然保护区	Clematis henryi	单叶铁线莲	Clematis	Ranunculaceae	Angiospermae	Liana	Yes	Yes	Cosmopolitan
Yintiaoling Natural Reserve	阴条岭自然保护区	Clematis pashanensis	巴山铁线莲	Clematis	Ranunculaceae	Angiospermae	Liana	Yes	Yes	Cosmopolitan
Yintiaoling Natural Reserve	阴条岭自然保护区	Clematis kweichowensis	贵州铁线莲	Clematis	Ranunculaceae	Angiospermae	Liana	Yes	Yes	Cosmopolitan
Yintiaoling Natural Reserve	阴条岭自然保护区	Clematis lancifolia var. ternata	竹叶铁线莲	Clematis	Ranunculaceae	Angiospermae	Liana	No	Yes	Cosmopolitan
Yintiaoling Natural Reserve	阴条岭自然保护区	Clematis lasiandra	毛蕊铁线莲	Clematis	Ranunculaceae	Angiospermae	Liana	No	Yes	Cosmopolitan
Yintiaoling Natural Reserve	阴条岭自然保护区	Clematis macropetala	长瓣铁线莲	Clematis	Ranunculaceae	Angiospermae	Liana	No	Yes	Cosmopolitan
Yintiaoling Natural Reserve	阴条岭自然保护区	Clematis meyeniana	毛柱铁线莲	Clematis	Ranunculaceae	Angiospermae	Liana	No	Yes	Cosmopolitan
Yintiaoling Natural Reserve	阴条岭自然保护区	Clematis montana	绣球藤	Clematis	Ranunculaceae	Angiospermae	Liana	No	Yes	Cosmopolitan
Yintiaoling Natural Reserve	阴条岭自然保护区	Clematis montana var. longipes	大花绣球藤	Clematis	Ranunculaceae	Angiospermae	Liana	No	Yes	Cosmopolitan
Yintiaoling Natural Reserve	阴条岭自然保护区	Clematis obscura	秦岭铁线莲	Clematis	Ranunculaceae	Angiospermae	Liana	Yes	Yes	Cosmopolitan
Yintiaoling Natural Reserve	阴条岭自然保护区	Clematis otophora	宽柄铁线莲	Clematis	Ranunculaceae	Angiospermae	Liana	Yes	Yes	Cosmopolitan
Yintiaoling Natural Reserve	阴条岭自然保护区	Clematis peterae	钝萼铁线莲	Clematis	Ranunculaceae	Angiospermae	Liana	Yes	Yes	Cosmopolitan
Yintiaoling Natural Reserve	阴条岭自然保护区	Clematis peterae var. trichocarpa	毛果铁线莲	Clematis	Ranunculaceae	Angiospermae	Liana	No	Yes	Cosmopolitan
Yintiaoling Natural Reserve	阴条岭自然保护区	Clematis pogonandra	须蕊铁线莲	Clematis	Ranunculaceae	Angiospermae	Liana	Yes	Yes	Cosmopolitan
Yintiaoling Natural Reserve	阴条岭自然保护区	Clematis quinquefoliolata	五叶铁线莲	Clematis	Ranunculaceae	Angiospermae	Liana	Yes	Yes	Cosmopolitan
Yintiaoling Natural Reserve	阴条岭自然保护区	Clematis connata var. trullifera	杯柄铁线莲	Clematis	Ranunculaceae	Angiospermae	Liana	No	Yes	Cosmopolitan
Yintiaoling Natural Reserve	阴条岭自然保护区	Clematis uncinata	柱果铁线莲	Clematis	Ranunculaceae	Angiospermae	Liana	No	Yes	Cosmopolitan
Yintiaoling Natural Reserve	阴条岭自然保护区	Clematis uncinata var. coriacea	皱叶铁线莲	Clematis	Ranunculaceae	Angiospermae	Liana	No	Yes	Cosmopolitan
Yintiaoling Natural Reserve	阴条岭自然保护区	Clematis urophylla	尾叶铁线莲	Clematis	Ranunculaceae	Angiospermae	Liana	Yes	Yes	Cosmopolitan
Yintiaoling Natural Reserve	阴条岭自然保护区	Clematis wuxiensis	巫溪铁线莲	Clematis	Ranunculaceae	Angiospermae	Liana	No	Yes	Cosmopolitan
Yintiaoling Natural Reserve	阴条岭自然保护区	Coptis chinensis	黄连	Coptis	Ranunculaceae	Angiospermae	Liana	Yes	Yes	North Temperate
Yintiaoling Natural Reserve	阴条岭自然保护区	Delphinium anthriscifolium	还亮草	Delphinium	Ranunculaceae	Angiospermae	Herb	No	Yes	North Temperate
Yintiaoling Natural Reserve	阴条岭自然保护区	Delphinium anthriscifolium var. savatieri	卵瓣还亮草	Delphinium	Ranunculaceae	Angiospermae	Herb	No	Yes	North Temperate
Yintiaoling Natural Reserve	阴条岭自然保护区	Delphinium anthriscifolium var. majus	大花还亮草	Delphinium	Ranunculaceae	Angiospermae	Herb	No	Yes	North Temperate
Yintiaoling Natural Reserve	阴条岭自然保护区	Delphinium eriostylum	毛梗翠雀花	Delphinium	Ranunculaceae	Angiospermae	Herb	Yes	Yes	North Temperate
Yintiaoling Natural Reserve	阴条岭自然保护区	Delphinium giraldii	秦岭翠雀花	Delphinium	Ranunculaceae	Angiospermae	Herb	Yes	Yes	North Temperate
Yintiaoling Natural Reserve	阴条岭自然保护区	Delphinium henryi	川陕翠雀花	Delphinium	Ranunculaceae	Angiospermae	Herb	Yes	Yes	North Temperate
Yintiaoling Natural Reserve	阴条岭自然保护区	Delphinium hirticaule	毛茎翠雀花	Delphinium	Ranunculaceae	Angiospermae	Herb	Yes	Yes	North Temperate
Yintiaoling Natural Reserve	阴条岭自然保护区	Delphinium hirticaule var. mollipes	腺毛茎翠雀花	Delphinium	Ranunculaceae	Angiospermae	Herb	No	Yes	North Temperate
Yintiaoling Natural Reserve	阴条岭自然保护区	Delphinium potaninii	黑水翠雀花	Delphinium	Ranunculaceae	Angiospermae	Herb	Yes	Yes	North Temperate
Yintiaoling Natural Reserve	阴条岭自然保护区	Delphinium smithianum	宝兴翠雀花	Delphinium	Ranunculaceae	Angiospermae	Herb	Yes	Yes	North Temperate
Yintiaoling Natural Reserve	阴条岭自然保护区	Dichocarpum fargesii	纵肋人字果	Dichocarpum	Ranunculaceae	Angiospermae	Herb	Yes	Yes	East Asia
Yintiaoling Natural Reserve	阴条岭自然保护区	Enemion raddeanum	拟扁果草	Enemion	Ranunculaceae	Angiospermae	Herb	No	Yes	North Temperate
Yintiaoling Natural Reserve	阴条岭自然保护区	Halerpestes sarmentosa	碱毛茛	Halerpestes	Ranunculaceae	Angiospermae	Herb	No	Yes	North Temperate
Yintiaoling Natural Reserve	阴条岭自然保护区	Hepatica henryi	川鄂獐耳细辛	Hepatica	Ranunculaceae	Angiospermae	Herb	Yes	Yes	North Temperate
Yintiaoling Natural Reserve	阴条岭自然保护区	Pulsatilla chinensis	白头翁	Pulsatilla	Ranunculaceae	Angiospermae	Herb	No	Yes	North Temperate
Yintiaoling Natural Reserve	阴条岭自然保护区	Ranunculus cantoniensis	禺毛茛	Ranunculus	Ranunculaceae	Angiospermae	Herb	No	Yes	Cosmopolitan
Yintiaoling Natural Reserve	阴条岭自然保护区	Ranunculus chinensis	茴茴蒜	Ranunculus	Ranunculaceae	Angiospermae	Herb	No	Yes	Cosmopolitan
Yintiaoling Natural Reserve	阴条岭自然保护区	Ranunculus japonicus	毛茛	Ranunculus	Ranunculaceae	Angiospermae	Herb	No	Yes	Cosmopolitan
Yintiaoling Natural Reserve	阴条岭自然保护区	Ranunculus japonicus var. propinquus	伏毛毛茛	Ranunculus	Ranunculaceae	Angiospermae	Herb	No	Yes	Cosmopolitan
Yintiaoling Natural Reserve	阴条岭自然保护区	Ranunculus sceleratus	石龙芮	Ranunculus	Ranunculaceae	Angiospermae	Herb	No	Yes	Cosmopolitan
Yintiaoling Natural Reserve	阴条岭自然保护区	Ranunculus sieboldii	扬子毛茛	Ranunculus	Ranunculaceae	Angiospermae	Herb	No	Yes	Cosmopolitan
Yintiaoling Natural Reserve	阴条岭自然保护区	Semiaquilegia adoxoides	天葵	Semiaquilegia	Ranunculaceae	Angiospermae	Herb	No	Yes	East Asia
Yintiaoling Natural Reserve	阴条岭自然保护区	Thalictrum acutifolium	尖叶唐松草	Thalictrum	Ranunculaceae	Angiospermae	Herb	Yes	Yes	North Temperate
Yintiaoling Natural Reserve	阴条岭自然保护区	Thalictrum baicalense	贝加尔唐松草	Thalictrum	Ranunculaceae	Angiospermae	Herb	No	Yes	North Temperate
Yintiaoling Natural Reserve	阴条岭自然保护区	Thalictrum faberi	大叶唐松草	Thalictrum	Ranunculaceae	Angiospermae	Herb	Yes	Yes	North Temperate
Yintiaoling Natural Reserve	阴条岭自然保护区	Thalictrum fargesii	西南唐松草	Thalictrum	Ranunculaceae	Angiospermae	Herb	Yes	Yes	North Temperate
Yintiaoling Natural Reserve	阴条岭自然保护区	Thalictrum foliolosum	多叶唐松草	Thalictrum	Ranunculaceae	Angiospermae	Herb	No	Yes	North Temperate
Yintiaoling Natural Reserve	阴条岭自然保护区	Thalictrum ichangense	盾叶唐松草	Thalictrum	Ranunculaceae	Angiospermae	Herb	Yes	Yes	North Temperate
Yintiaoling Natural Reserve	阴条岭自然保护区	Thalictrum javanicum	爪哇唐松草	Thalictrum	Ranunculaceae	Angiospermae	Herb	No	Yes	North Temperate
Yintiaoling Natural Reserve	阴条岭自然保护区	Thalictrum macrorhynchum	长喙唐松草	Thalictrum	Ranunculaceae	Angiospermae	Herb	Yes	Yes	North Temperate
Yintiaoling Natural Reserve	阴条岭自然保护区	Thalictrum microgynum	小果唐松草	Thalictrum	Ranunculaceae	Angiospermae	Herb	No	Yes	North Temperate
Yintiaoling Natural Reserve	阴条岭自然保护区	Thalictrum minus var. hypoleucum	东亚唐松草	Thalictrum	Ranunculaceae	Angiospermae	Herb	No	Yes	North Temperate
Yintiaoling Natural Reserve	阴条岭自然保护区	Thalictrum osmundifolium	川鄂唐松草	Thalictrum	Ranunculaceae	Angiospermae	Herb	Yes	Yes	North Temperate
Yintiaoling Natural Reserve	阴条岭自然保护区	Thalictrum przewalskii	长柄唐松草	Thalictrum	Ranunculaceae	Angiospermae	Herb	Yes	Yes	North Temperate
Yintiaoling Natural Reserve	阴条岭自然保护区	Thalictrum robustum	粗壮唐松草	Thalictrum	Ranunculaceae	Angiospermae	Herb	Yes	Yes	North Temperate
Yintiaoling Natural Reserve	阴条岭自然保护区	Thalictrum simplex var. brevipes	短梗箭头叶唐松草	Thalictrum	Ranunculaceae	Angiospermae	Herb	No	Yes	North Temperate
Yintiaoling Natural Reserve	阴条岭自然保护区	Thalictrum uncinulatum	弯柱唐松草	Thalictrum	Ranunculaceae	Angiospermae	Herb	Yes	Yes	North Temperate
Yintiaoling Natural Reserve	阴条岭自然保护区	Thalictrum aquilegiifolium var. sibiricum	唐松草	Thalictrum	Ranunculaceae	Angiospermae	Herb	No	Yes	North Temperate
Yintiaoling Natural Reserve	阴条岭自然保护区	Berberis aggregata	堆花小檗	Berberis	Berberidaceae	Angiospermae	Shrub	Yes	Yes	North Temperate
Yintiaoling Natural Reserve	阴条岭自然保护区	Berberis atrocarpa	黑果小檗	Berberis	Berberidaceae	Angiospermae	Shrub	Yes	Yes	North Temperate
Yintiaoling Natural Reserve	阴条岭自然保护区	Berberis bergmanniae	汉源小檗	Berberis	Berberidaceae	Angiospermae	Shrub	Yes	Yes	North Temperate
Yintiaoling Natural Reserve	阴条岭自然保护区	Berberis brachypoda	短柄小檗	Berberis	Berberidaceae	Angiospermae	Shrub	Yes	Yes	North Temperate
Yintiaoling Natural Reserve	阴条岭自然保护区	Berberis candidula	单花小檗	Berberis	Berberidaceae	Angiospermae	Shrub	Yes	Yes	North Temperate
Yintiaoling Natural Reserve	阴条岭自然保护区	Berberis circumserrata	秦岭小檗	Berberis	Berberidaceae	Angiospermae	Shrub	Yes	Yes	North Temperate
Yintiaoling Natural Reserve	阴条岭自然保护区	Berberis daiana	城口小檗	Berberis	Berberidaceae	Angiospermae	Shrub	Yes	Yes	North Temperate
Yintiaoling Natural Reserve	阴条岭自然保护区	Berberis dasystachya	直穗小檗	Berberis	Berberidaceae	Angiospermae	Shrub	Yes	Yes	North Temperate
Yintiaoling Natural Reserve	阴条岭自然保护区	Berberis dielsiana	首阳小檗	Berberis	Berberidaceae	Angiospermae	Shrub	Yes	Yes	North Temperate
Yintiaoling Natural Reserve	阴条岭自然保护区	Berberis fallaciosa	南川小檗	Berberis	Berberidaceae	Angiospermae	Shrub	Yes	Yes	North Temperate
Yintiaoling Natural Reserve	阴条岭自然保护区	Berberis feddeana	异长穗小檗	Berberis	Berberidaceae	Angiospermae	Shrub	Yes	Yes	North Temperate
Yintiaoling Natural Reserve	阴条岭自然保护区	Berberis gagnepainii	湖北小檗	Berberis	Berberidaceae	Angiospermae	Shrub	Yes	Yes	North Temperate
Yintiaoling Natural Reserve	阴条岭自然保护区	Berberis henryana	川鄂小檗	Berberis	Berberidaceae	Angiospermae	Shrub	Yes	Yes	North Temperate
Yintiaoling Natural Reserve	阴条岭自然保护区	Berberis julianae	豪猪刺	Berberis	Berberidaceae	Angiospermae	Shrub	Yes	Yes	North Temperate
Yintiaoling Natural Reserve	阴条岭自然保护区	Berberis mouillacana	变刺小檗	Berberis	Berberidaceae	Angiospermae	Shrub	Yes	Yes	North Temperate
Yintiaoling Natural Reserve	阴条岭自然保护区	Berberis sargentiana	刺黑珠	Berberis	Berberidaceae	Angiospermae	Shrub	Yes	Yes	North Temperate
Yintiaoling Natural Reserve	阴条岭自然保护区	Berberis silva-taroucana	华西小檗	Berberis	Berberidaceae	Angiospermae	Shrub	Yes	Yes	North Temperate
Yintiaoling Natural Reserve	阴条岭自然保护区	Berberis silvicola	兴山小檗	Berberis	Berberidaceae	Angiospermae	Shrub	Yes	Yes	North Temperate
Yintiaoling Natural Reserve	阴条岭自然保护区	Berberis soulieana	假豪猪刺	Berberis	Berberidaceae	Angiospermae	Shrub	Yes	Yes	North Temperate
Yintiaoling Natural Reserve	阴条岭自然保护区	Berberis triacanthophora	芒齿小檗	Berberis	Berberidaceae	Angiospermae	Shrub	Yes	Yes	North Temperate
Yintiaoling Natural Reserve	阴条岭自然保护区	Berberis zanlanscianensis	鄂西小檗	Berberis	Berberidaceae	Angiospermae	Shrub	Yes	Yes	North Temperate
Yintiaoling Natural Reserve	阴条岭自然保护区	Caulophyllum robustum	红毛七	Caulophyllum	Berberidaceae	Angiospermae	Herb	No	Yes	East Asia and North America disjuncted
Yintiaoling Natural Reserve	阴条岭自然保护区	Diphylleia sinensis	南方山荷叶	Diphylleia	Berberidaceae	Angiospermae	Herb	Yes	Yes	East Asia and North America disjuncted
Yintiaoling Natural Reserve	阴条岭自然保护区	Dysosma difformis	小八角莲	Dysosma	Berberidaceae	Angiospermae	Herb	No	Yes	East Asia
Yintiaoling Natural Reserve	阴条岭自然保护区	Dysosma pleiantha	六角莲	Dysosma	Berberidaceae	Angiospermae	Herb	Yes	Yes	East Asia
Yintiaoling Natural Reserve	阴条岭自然保护区	Dysosma versipellis	八角莲	Dysosma	Berberidaceae	Angiospermae	Herb	Yes	Yes	East Asia
Yintiaoling Natural Reserve	阴条岭自然保护区	Epimedium acuminatum	粗毛淫羊藿	Epimedium	Berberidaceae	Angiospermae	Herb	Yes	Yes	Old World Temperate
Yintiaoling Natural Reserve	阴条岭自然保护区	Epimedium brevicornu	淫羊藿	Epimedium	Berberidaceae	Angiospermae	Herb	Yes	Yes	Old World Temperate
Yintiaoling Natural Reserve	阴条岭自然保护区	Epimedium fargesii	川鄂淫羊藿	Epimedium	Berberidaceae	Angiospermae	Herb	Yes	Yes	Old World Temperate
Yintiaoling Natural Reserve	阴条岭自然保护区	Epimedium glandulosopilosum	腺毛淫羊藿	Epimedium	Berberidaceae	Angiospermae	Herb	Yes	Yes	Old World Temperate
Yintiaoling Natural Reserve	阴条岭自然保护区	Epimedium leptorrhizum	黔岭淫羊藿	Epimedium	Berberidaceae	Angiospermae	Herb	Yes	Yes	Old World Temperate
Yintiaoling Natural Reserve	阴条岭自然保护区	Epimedium pubescens	柔毛淫羊藿	Epimedium	Berberidaceae	Angiospermae	Herb	Yes	Yes	Old World Temperate
Yintiaoling Natural Reserve	阴条岭自然保护区	Epimedium sagittatum	三枝九叶草	Epimedium	Berberidaceae	Angiospermae	Herb	Yes	Yes	Old World Temperate
Yintiaoling Natural Reserve	阴条岭自然保护区	Epimedium stellulatum	星花淫羊藿	Epimedium	Berberidaceae	Angiospermae	Herb	Yes	Yes	Old World Temperate
Yintiaoling Natural Reserve	阴条岭自然保护区	Epimedium sutchuenense	四川淫羊藿	Epimedium	Berberidaceae	Angiospermae	Herb	Yes	Yes	Old World Temperate
Yintiaoling Natural Reserve	阴条岭自然保护区	Epimedium wushanense	巫山淫羊藿	Epimedium	Berberidaceae	Angiospermae	Herb	Yes	Yes	Old World Temperate
Yintiaoling Natural Reserve	阴条岭自然保护区	Mahonia bealei	阔叶十大功劳	Mahonia	Berberidaceae	Angiospermae	Shrub	Yes	Yes	East Asia and North America disjuncted
Yintiaoling Natural Reserve	阴条岭自然保护区	Mahonia decipiens	鄂西十大功劳	Mahonia	Berberidaceae	Angiospermae	Shrub	Yes	Yes	East Asia and North America disjuncted
Yintiaoling Natural Reserve	阴条岭自然保护区	Mahonia eurybracteata	宽苞十大功劳	Mahonia	Berberidaceae	Angiospermae	Shrub	Yes	Yes	East Asia and North America disjuncted
Yintiaoling Natural Reserve	阴条岭自然保护区	Mahonia eurybracteata subsp. ganpinensis	安坪十大功劳	Mahonia	Berberidaceae	Angiospermae	Shrub	No	Yes	East Asia and North America disjuncted
Yintiaoling Natural Reserve	阴条岭自然保护区	Mahonia fortunei	十大功劳	Mahonia	Berberidaceae	Angiospermae	Shrub	Yes	Yes	East Asia and North America disjuncted
Yintiaoling Natural Reserve	阴条岭自然保护区	Mahonia gracilipes	细柄十大功劳	Mahonia	Berberidaceae	Angiospermae	Shrub	Yes	Yes	East Asia and North America disjuncted
Yintiaoling Natural Reserve	阴条岭自然保护区	Mahonia polyodonta	峨眉十大功劳	Mahonia	Berberidaceae	Angiospermae	Shrub	No	Yes	East Asia and North America disjuncted
Yintiaoling Natural Reserve	阴条岭自然保护区	Nandina domestica	南天竹	Nandina	Berberidaceae	Angiospermae	Shrub	No	No	East Asia
Yintiaoling Natural Reserve	阴条岭自然保护区	Sargentodoxa cuneata	大血藤	Sargentodoxa	Lardizabalaceae	Angiospermae	Liana	No	Yes	Tropical Asia (Indo-Malaysia)
Yintiaoling Natural Reserve	阴条岭自然保护区	Akebia quinata	木通	Akebia	Lardizabalaceae	Angiospermae	Liana	No	Yes	East Asia
Yintiaoling Natural Reserve	阴条岭自然保护区	Akebia trifoliata	三叶木通	Akebia	Lardizabalaceae	Angiospermae	Liana	No	Yes	East Asia
Yintiaoling Natural Reserve	阴条岭自然保护区	Akebia trifoliata subsp. australis	白木通	Akebia	Lardizabalaceae	Angiospermae	Liana	No	Yes	East Asia
Yintiaoling Natural Reserve	阴条岭自然保护区	Decaisnea insignis	猫儿屎	Decaisnea	Lardizabalaceae	Angiospermae	Liana	No	Yes	East Asia
Yintiaoling Natural Reserve	阴条岭自然保护区	Holboellia angustifolia	五月瓜藤	Holboellia	Lardizabalaceae	Angiospermae	Liana	No	Yes	East Asia
Yintiaoling Natural Reserve	阴条岭自然保护区	Holboellia coriacea	鹰爪枫	Holboellia	Lardizabalaceae	Angiospermae	Liana	Yes	Yes	East Asia
Yintiaoling Natural Reserve	阴条岭自然保护区	Holboellia grandiflora	牛姆瓜	Holboellia	Lardizabalaceae	Angiospermae	Liana	No	Yes	East Asia
Yintiaoling Natural Reserve	阴条岭自然保护区	Sinofranchetia chinensis	串果藤	Sinofranchetia	Lardizabalaceae	Angiospermae	Liana	Yes	Yes	Endemic to China
Yintiaoling Natural Reserve	阴条岭自然保护区	Cocculus orbiculatus	木防己	Cocculus	Menispermaceae	Angiospermae	Liana	No	Yes	Pantropic
Yintiaoling Natural Reserve	阴条岭自然保护区	Cocculus orbiculatus var. mollis	毛木防己	Cocculus	Menispermaceae	Angiospermae	Liana	No	Yes	Pantropic
Yintiaoling Natural Reserve	阴条岭自然保护区	Cyclea racemosa	轮环藤	Cyclea	Menispermaceae	Angiospermae	Liana	Yes	Yes	Tropical Asia (Indo-Malaysia)
Yintiaoling Natural Reserve	阴条岭自然保护区	Cyclea sutchuenensis	四川轮环藤	Cyclea	Menispermaceae	Angiospermae	Liana	Yes	Yes	Tropical Asia (Indo-Malaysia)
Yintiaoling Natural Reserve	阴条岭自然保护区	Diploclisia affinis	秤钩风	Diploclisia	Menispermaceae	Angiospermae	Liana	Yes	Yes	Tropical Asia (Indo-Malaysia)
Yintiaoling Natural Reserve	阴条岭自然保护区	Pericampylus glaucus	细圆藤	Pericampylus	Menispermaceae	Angiospermae	Liana	No	Yes	Tropical Asia (Indo-Malaysia)
Yintiaoling Natural Reserve	阴条岭自然保护区	Sinomenium acutum	风龙	Sinomenium	Menispermaceae	Angiospermae	Liana	No	Yes	East Asia
Yintiaoling Natural Reserve	阴条岭自然保护区	Stephania cephalantha	金线吊乌龟	Stephania	Menispermaceae	Angiospermae	Liana	Yes	Yes	Old World Tropic
Yintiaoling Natural Reserve	阴条岭自然保护区	Stephania herbacea	草质千金藤	Stephania	Menispermaceae	Angiospermae	Liana	Yes	Yes	Old World Tropic
Yintiaoling Natural Reserve	阴条岭自然保护区	Stephania japonica	千金藤	Stephania	Menispermaceae	Angiospermae	Liana	No	Yes	Old World Tropic
Yintiaoling Natural Reserve	阴条岭自然保护区	Tinospora sagittata	青牛胆	Tinospora	Menispermaceae	Angiospermae	Liana	No	Yes	Old World Tropic
Yintiaoling Natural Reserve	阴条岭自然保护区	Ceratophyllum demersum	金鱼藻	Ceratophyllum	Ceratophyllaceae	Angiospermae	Herb	No	Yes	Cosmopolitan
Yintiaoling Natural Reserve	阴条岭自然保护区	Gymnotheca chinensis	裸蒴	Gymnotheca	Saururaceae	Angiospermae	Herb	No	Yes	Endemic to China
Yintiaoling Natural Reserve	阴条岭自然保护区	Houttuynia cordata	蕺菜	Houttuynia	Saururaceae	Angiospermae	Herb	No	Yes	East Asia
Yintiaoling Natural Reserve	阴条岭自然保护区	Saururus chinensis	三白草	Saururus	Saururaceae	Angiospermae	Herb	No	Yes	East Asia and North America disjuncted
Yintiaoling Natural Reserve	阴条岭自然保护区	Peperomia tetraphylla	豆瓣绿	Peperomia	Piperaceae	Angiospermae	Liana	No	Yes	Pantropic
Yintiaoling Natural Reserve	阴条岭自然保护区	Piper bambusifolium	竹叶胡椒	Piper	Piperaceae	Angiospermae	Liana	No	Yes	Pantropic
Yintiaoling Natural Reserve	阴条岭自然保护区	Piper hancei	山蒟	Piper	Piperaceae	Angiospermae	Liana	Yes	No	Pantropic
Yintiaoling Natural Reserve	阴条岭自然保护区	Piper hongkongense	毛蒟	Piper	Piperaceae	Angiospermae	Liana	Yes	No	Pantropic
Yintiaoling Natural Reserve	阴条岭自然保护区	Piper cathayanum	华山蒌	Piper	Piperaceae	Angiospermae	Liana	Yes	Yes	Pantropic
Yintiaoling Natural Reserve	阴条岭自然保护区	Piper wallichii	石南藤	Piper	Piperaceae	Angiospermae	Liana	No	Yes	Pantropic
Yintiaoling Natural Reserve	阴条岭自然保护区	Chloranthus angustifolius	狭叶金粟兰	Chloranthus	Chloranthaceae	Angiospermae	Herb	Yes	Yes	Tropical Asia (Indo-Malaysia)
Yintiaoling Natural Reserve	阴条岭自然保护区	Chloranthus erectus	鱼子兰	Chloranthus	Chloranthaceae	Angiospermae	Herb	No	Yes	Tropical Asia (Indo-Malaysia)
Yintiaoling Natural Reserve	阴条岭自然保护区	Chloranthus fortunei	丝穗金粟兰	Chloranthus	Chloranthaceae	Angiospermae	Herb	Yes	Yes	Tropical Asia (Indo-Malaysia)
Yintiaoling Natural Reserve	阴条岭自然保护区	Chloranthus henryi	宽叶金粟兰	Chloranthus	Chloranthaceae	Angiospermae	Herb	Yes	Yes	Tropical Asia (Indo-Malaysia)
Yintiaoling Natural Reserve	阴条岭自然保护区	Chloranthus multistachys	多穗金粟兰	Chloranthus	Chloranthaceae	Angiospermae	Herb	Yes	Yes	Tropical Asia (Indo-Malaysia)
Yintiaoling Natural Reserve	阴条岭自然保护区	Chloranthus serratus	及己	Chloranthus	Chloranthaceae	Angiospermae	Herb	No	Yes	Tropical Asia (Indo-Malaysia)
Yintiaoling Natural Reserve	阴条岭自然保护区	Chloranthus spicatus	金粟兰	Chloranthus	Chloranthaceae	Angiospermae	Shrub	No	Yes	Tropical Asia (Indo-Malaysia)
Yintiaoling Natural Reserve	阴条岭自然保护区	Sarcandra glabra	草珊瑚	Sarcandra	Chloranthaceae	Angiospermae	Shrub	No	Yes	Tropical Asia (Indo-Malaysia)
Yintiaoling Natural Reserve	阴条岭自然保护区	Aristolochia contorta	北马兜铃	Aristolochia	Aristolochiaceae	Angiospermae	Herb	No	Yes	Pantropic
Yintiaoling Natural Reserve	阴条岭自然保护区	Aristolochia debilis	马兜铃	Aristolochia	Aristolochiaceae	Angiospermae	Herb	No	Yes	Pantropic
Yintiaoling Natural Reserve	阴条岭自然保护区	Aristolochia moupinensis	宝兴马兜铃	Aristolochia	Aristolochiaceae	Angiospermae	Liana	Yes	Yes	Pantropic
Yintiaoling Natural Reserve	阴条岭自然保护区	Aristolochia manshuriensis	木通马兜铃	Aristolochia	Aristolochiaceae	Angiospermae	Herb	No	Yes	Pantropic
Yintiaoling Natural Reserve	阴条岭自然保护区	Aristolochia tubiflora	管花马兜铃	Aristolochia	Aristolochiaceae	Angiospermae	Herb	Yes	Yes	Pantropic
Yintiaoling Natural Reserve	阴条岭自然保护区	Aristolochia heterophylla	异叶马兜铃	Aristolochia	Aristolochiaceae	Angiospermae	Herb	No	Yes	Pantropic
Yintiaoling Natural Reserve	阴条岭自然保护区	Asarum caudigerellum	短尾细辛	Asarum	Aristolochiaceae	Angiospermae	Herb	Yes	Yes	North Temperate
Yintiaoling Natural Reserve	阴条岭自然保护区	Asarum cardiophyllum	花叶细辛	Asarum	Aristolochiaceae	Angiospermae	Herb	Yes	Yes	North Temperate
Yintiaoling Natural Reserve	阴条岭自然保护区	Asarum caudigerum	尾花细辛	Asarum	Aristolochiaceae	Angiospermae	Herb	No	Yes	North Temperate
Yintiaoling Natural Reserve	阴条岭自然保护区	Asarum caulescens	双叶细辛	Asarum	Aristolochiaceae	Angiospermae	Herb	No	Yes	North Temperate
Yintiaoling Natural Reserve	阴条岭自然保护区	Asarum chengkouense	城口细辛	Asarum	Aristolochiaceae	Angiospermae	Herb	Yes	Yes	North Temperate
Yintiaoling Natural Reserve	阴条岭自然保护区	Asarum chinense	川北细辛	Asarum	Aristolochiaceae	Angiospermae	Herb	Yes	Yes	North Temperate
Yintiaoling Natural Reserve	阴条岭自然保护区	Asarum debile	铜钱细辛	Asarum	Aristolochiaceae	Angiospermae	Herb	Yes	Yes	North Temperate
Yintiaoling Natural Reserve	阴条岭自然保护区	Asarum forbesii	杜衡	Asarum	Aristolochiaceae	Angiospermae	Herb	Yes	Yes	North Temperate
Yintiaoling Natural Reserve	阴条岭自然保护区	Asarum himalaicum	单叶细辛	Asarum	Aristolochiaceae	Angiospermae	Herb	No	Yes	North Temperate
Yintiaoling Natural Reserve	阴条岭自然保护区	Asarum maximum	大叶马蹄香	Asarum	Aristolochiaceae	Angiospermae	Herb	Yes	Yes	North Temperate
Yintiaoling Natural Reserve	阴条岭自然保护区	Asarum nanchuanense	南川细辛	Asarum	Aristolochiaceae	Angiospermae	Herb	Yes	Yes	North Temperate
Yintiaoling Natural Reserve	阴条岭自然保护区	Asarum pulchellum	长毛细辛	Asarum	Aristolochiaceae	Angiospermae	Herb	Yes	Yes	North Temperate
Yintiaoling Natural Reserve	阴条岭自然保护区	Asarum heterotropoides	细辛	Asarum	Aristolochiaceae	Angiospermae	Herb	No	Yes	North Temperate
Yintiaoling Natural Reserve	阴条岭自然保护区	Asarum splendens	青城细辛	Asarum	Aristolochiaceae	Angiospermae	Herb	Yes	Yes	North Temperate
Yintiaoling Natural Reserve	阴条岭自然保护区	Saruma henryi	马蹄香	Saruma	Aristolochiaceae	Angiospermae	Herb	Yes	Yes	Endemic to China
Yintiaoling Natural Reserve	阴条岭自然保护区	Paeonia lactiflora	芍药	Paeonia	Paeoniaceae	Angiospermae	Herb	No	Yes	North Temperate
Yintiaoling Natural Reserve	阴条岭自然保护区	Paeonia obovata	草芍药	Paeonia	Paeoniaceae	Angiospermae	Herb	No	Yes	North Temperate
Yintiaoling Natural Reserve	阴条岭自然保护区	Actinidia arguta var. purpurea	紫果猕猴桃	Actinidia	Actinidiaceae	Angiospermae	Liana	No	Yes	East Asia
Yintiaoling Natural Reserve	阴条岭自然保护区	Actinidia arguta var. giraldii	陕西猕猴桃	Actinidia	Actinidiaceae	Angiospermae	Liana	No	Yes	East Asia
Yintiaoling Natural Reserve	阴条岭自然保护区	Actinidia callosa var. henryi	京梨猕猴桃	Actinidia	Actinidiaceae	Angiospermae	Liana	No	Yes	East Asia
Yintiaoling Natural Reserve	阴条岭自然保护区	Actinidia chengkouensis	城口猕猴桃	Actinidia	Actinidiaceae	Angiospermae	Liana	Yes	Yes	East Asia
Yintiaoling Natural Reserve	阴条岭自然保护区	Actinidia chinensis	中华猕猴桃	Actinidia	Actinidiaceae	Angiospermae	Liana	Yes	Yes	East Asia
Yintiaoling Natural Reserve	阴条岭自然保护区	Actinidia deliciasa	美味猕猴桃	Actinidia	Actinidiaceae	Angiospermae	Liana	No	Yes	East Asia
Yintiaoling Natural Reserve	阴条岭自然保护区	Actinidia fulvicoma	黄毛猕猴桃	Actinidia	Actinidiaceae	Angiospermae	Liana	No	Yes	East Asia
Yintiaoling Natural Reserve	阴条岭自然保护区	Actinidia hemsleyana	长叶猕猴桃	Actinidia	Actinidiaceae	Angiospermae	Liana	Yes	No	East Asia
Yintiaoling Natural Reserve	阴条岭自然保护区	Actinidia kolomikta	狗枣猕猴桃	Actinidia	Actinidiaceae	Angiospermae	Liana	No	Yes	East Asia
Yintiaoling Natural Reserve	阴条岭自然保护区	Actinidia melanandra	黑蕊猕猴桃	Actinidia	Actinidiaceae	Angiospermae	Liana	Yes	Yes	East Asia
Yintiaoling Natural Reserve	阴条岭自然保护区	Actinidia polygama	葛枣猕猴桃	Actinidia	Actinidiaceae	Angiospermae	Liana	No	Yes	East Asia
Yintiaoling Natural Reserve	阴条岭自然保护区	Actinidia rubricaulis var. coriacea	革叶猕猴桃	Actinidia	Actinidiaceae	Angiospermae	Liana	No	Yes	East Asia
Yintiaoling Natural Reserve	阴条岭自然保护区	Actinidia tetramera	四萼猕猴桃	Actinidia	Actinidiaceae	Angiospermae	Liana	Yes	Yes	East Asia
Yintiaoling Natural Reserve	阴条岭自然保护区	Actinidia trichogyna	毛蕊猕猴桃	Actinidia	Actinidiaceae	Angiospermae	Liana	Yes	Yes	East Asia
Yintiaoling Natural Reserve	阴条岭自然保护区	Actinidia valvata	对萼猕猴桃	Actinidia	Actinidiaceae	Angiospermae	Liana	Yes	Yes	East Asia
Yintiaoling Natural Reserve	阴条岭自然保护区	Clematoclethra scandens subsp. actinidioides	猕猴桃藤山柳	Clematoclethra	Actinidiaceae	Angiospermae	Shrub	No	Yes	Endemic to China
Yintiaoling Natural Reserve	阴条岭自然保护区	Clematoclethra scandens	刚毛藤山柳	Clematoclethra	Actinidiaceae	Angiospermae	Shrub	Yes	Yes	Endemic to China
Yintiaoling Natural Reserve	阴条岭自然保护区	Adinandra bockiana	川杨桐	Adinandra	Pentaphylacaceae	Angiospermae	Shrub	Yes	Yes	Tropical Asia to Tropical Africa
Yintiaoling Natural Reserve	阴条岭自然保护区	Camellia costei	贵州连蕊茶	Camellia	Theaceae	Angiospermae	Shrub	Yes	Yes	Tropical Asia (Indo-Malaysia)
Yintiaoling Natural Reserve	阴条岭自然保护区	Camellia cuspidata	尖连蕊茶	Camellia	Theaceae	Angiospermae	Shrub	No	Yes	Tropical Asia (Indo-Malaysia)
Yintiaoling Natural Reserve	阴条岭自然保护区	Camellia oleifera	油茶	Camellia	Theaceae	Angiospermae	Shrub	No	No	Tropical Asia (Indo-Malaysia)
Yintiaoling Natural Reserve	阴条岭自然保护区	Camellia rosthorniana	川鄂连蕊茶	Camellia	Theaceae	Angiospermae	Shrub	Yes	Yes	Tropical Asia (Indo-Malaysia)
Yintiaoling Natural Reserve	阴条岭自然保护区	Camellia grijsii var. shensiensis	小叶短柱茶	Camellia	Theaceae	Angiospermae	Shrub	No	Yes	Tropical Asia (Indo-Malaysia)
Yintiaoling Natural Reserve	阴条岭自然保护区	Camellia sinensis	茶	Camellia	Theaceae	Angiospermae	Shrub	No	Yes	Tropical Asia (Indo-Malaysia)
Yintiaoling Natural Reserve	阴条岭自然保护区	Camellia euryoides var. nokoensis	毛蕊柃叶连蕊茶	Camellia	Theaceae	Angiospermae	Shrub	No	Yes	Tropical Asia (Indo-Malaysia)
Yintiaoling Natural Reserve	阴条岭自然保护区	Camellia tuberculata	瘤果茶	Camellia	Theaceae	Angiospermae	Shrub	Yes	Yes	Tropical Asia (Indo-Malaysia)
Yintiaoling Natural Reserve	阴条岭自然保护区	Eurya alata	翅柃	Eurya	Pentaphylacaceae	Angiospermae	Shrub	Yes	Yes	Tropical Asia and Tropical America disjuncted
Yintiaoling Natural Reserve	阴条岭自然保护区	Eurya obtusifolia var. aurea	金叶柃	Eurya	Pentaphylacaceae	Angiospermae	Shrub	No	Yes	Tropical Asia and Tropical America disjuncted
Yintiaoling Natural Reserve	阴条岭自然保护区	Eurya brevistyla	短柱柃	Eurya	Pentaphylacaceae	Angiospermae	Shrub	Yes	Yes	Tropical Asia and Tropical America disjuncted
Yintiaoling Natural Reserve	阴条岭自然保护区	Eurya groffii	岗柃	Eurya	Pentaphylacaceae	Angiospermae	Shrub	No	Yes	Tropical Asia and Tropical America disjuncted
Yintiaoling Natural Reserve	阴条岭自然保护区	Eurya hebeclados	微毛柃	Eurya	Pentaphylacaceae	Angiospermae	Shrub	Yes	Yes	Tropical Asia and Tropical America disjuncted
Yintiaoling Natural Reserve	阴条岭自然保护区	Eurya japonica	柃木	Eurya	Pentaphylacaceae	Angiospermae	Shrub	No	Yes	Tropical Asia and Tropical America disjuncted
Yintiaoling Natural Reserve	阴条岭自然保护区	Eurya loquaiana	细枝柃	Eurya	Pentaphylacaceae	Angiospermae	Shrub	Yes	Yes	Tropical Asia and Tropical America disjuncted
Yintiaoling Natural Reserve	阴条岭自然保护区	Eurya muricata	格药柃	Eurya	Pentaphylacaceae	Angiospermae	Shrub	Yes	Yes	Tropical Asia and Tropical America disjuncted
Yintiaoling Natural Reserve	阴条岭自然保护区	Eurya nitida	细齿叶柃	Eurya	Pentaphylacaceae	Angiospermae	Shrub	No	Yes	Tropical Asia and Tropical America disjuncted
Yintiaoling Natural Reserve	阴条岭自然保护区	Eurya obtusifolia	钝叶柃	Eurya	Pentaphylacaceae	Angiospermae	Shrub	Yes	Yes	Tropical Asia and Tropical America disjuncted
Yintiaoling Natural Reserve	阴条岭自然保护区	Eurya tetragonoclada	四角柃	Eurya	Pentaphylacaceae	Angiospermae	Shrub	Yes	Yes	Tropical Asia and Tropical America disjuncted
Yintiaoling Natural Reserve	阴条岭自然保护区	Schima parviflora	小花木荷	Schima	Theaceae	Angiospermae	Tree	Yes	Yes	Tropical Asia (Indo-Malaysia)
Yintiaoling Natural Reserve	阴条岭自然保护区	Schima wallichii	西南木荷	Schima	Theaceae	Angiospermae	Tree	No	Yes	Tropical Asia (Indo-Malaysia)
Yintiaoling Natural Reserve	阴条岭自然保护区	Stewartia sinensis	紫茎	Stewartia	Theaceae	Angiospermae	Tree	Yes	Yes	East Asia and North America disjuncted
Yintiaoling Natural Reserve	阴条岭自然保护区	Hypericum ascyron	黄海棠	Hypericum	Hypericaceae	Angiospermae	Herb	No	Yes	Cosmopolitan
Yintiaoling Natural Reserve	阴条岭自然保护区	Hypericum attenuatum	赶山鞭	Hypericum	Hypericaceae	Angiospermae	Herb	No	Yes	Cosmopolitan
Yintiaoling Natural Reserve	阴条岭自然保护区	Hypericum erectum	小连翘	Hypericum	Hypericaceae	Angiospermae	Herb	No	Yes	Cosmopolitan
Yintiaoling Natural Reserve	阴条岭自然保护区	Hypericum faberi	扬子小连翘	Hypericum	Hypericaceae	Angiospermae	Herb	Yes	Yes	Cosmopolitan
Yintiaoling Natural Reserve	阴条岭自然保护区	Hypericum japonicum	地耳草	Hypericum	Hypericaceae	Angiospermae	Herb	No	Yes	Cosmopolitan
Yintiaoling Natural Reserve	阴条岭自然保护区	Hypericum longistylum	长柱金丝桃	Hypericum	Hypericaceae	Angiospermae	Shrub	Yes	Yes	Cosmopolitan
Yintiaoling Natural Reserve	阴条岭自然保护区	Hypericum monogynum	金丝桃	Hypericum	Hypericaceae	Angiospermae	Shrub	No	Yes	Cosmopolitan
Yintiaoling Natural Reserve	阴条岭自然保护区	Hypericum patulum	金丝梅	Hypericum	Hypericaceae	Angiospermae	Shrub	No	Yes	Cosmopolitan
Yintiaoling Natural Reserve	阴条岭自然保护区	Hypericum perforatum	贯叶连翘	Hypericum	Hypericaceae	Angiospermae	Herb	No	Yes	Cosmopolitan
Yintiaoling Natural Reserve	阴条岭自然保护区	Hypericum sampsonii	元宝草	Hypericum	Hypericaceae	Angiospermae	Herb	No	Yes	Cosmopolitan
Yintiaoling Natural Reserve	阴条岭自然保护区	Hypericum wightianum	遍地金	Hypericum	Hypericaceae	Angiospermae	Herb	No	Yes	Cosmopolitan
Yintiaoling Natural Reserve	阴条岭自然保护区	Corydalis acuminata	川东紫堇	Corydalis	Papaveraceae	Angiospermae	Herb	Yes	Yes	North Temperate
Yintiaoling Natural Reserve	阴条岭自然保护区	Corydalis bulbilligera	巫溪紫堇	Corydalis	Papaveraceae	Angiospermae	Herb	Yes	Yes	North Temperate
Yintiaoling Natural Reserve	阴条岭自然保护区	Corydalis cheilanthifolia	地柏枝	Corydalis	Papaveraceae	Angiospermae	Herb	Yes	Yes	North Temperate
Yintiaoling Natural Reserve	阴条岭自然保护区	Corydalis davidii	南黄堇	Corydalis	Papaveraceae	Angiospermae	Herb	No	Yes	North Temperate
Yintiaoling Natural Reserve	阴条岭自然保护区	Corydalis edulis	紫堇	Corydalis	Papaveraceae	Angiospermae	Herb	No	Yes	North Temperate
Yintiaoling Natural Reserve	阴条岭自然保护区	Corydalis fargesii	北岭黄堇	Corydalis	Papaveraceae	Angiospermae	Herb	Yes	Yes	North Temperate
Yintiaoling Natural Reserve	阴条岭自然保护区	Corydalis hemsleyana	巴东黄堇	Corydalis	Papaveraceae	Angiospermae	Herb	Yes	Yes	North Temperate
Yintiaoling Natural Reserve	阴条岭自然保护区	Corydalis incisa	刻叶紫堇	Corydalis	Papaveraceae	Angiospermae	Herb	No	Yes	North Temperate
Yintiaoling Natural Reserve	阴条岭自然保护区	Corydalis ophiocarpa	蛇果黄堇	Corydalis	Papaveraceae	Angiospermae	Herb	No	Yes	North Temperate
Yintiaoling Natural Reserve	阴条岭自然保护区	Corydalis pallida	黄堇	Corydalis	Papaveraceae	Angiospermae	Herb	No	Yes	North Temperate
Yintiaoling Natural Reserve	阴条岭自然保护区	Corydalis racemosa	小花黄堇	Corydalis	Papaveraceae	Angiospermae	Herb	No	Yes	North Temperate
Yintiaoling Natural Reserve	阴条岭自然保护区	Corydalis saxicola	石生黄堇	Corydalis	Papaveraceae	Angiospermae	Herb	Yes	Yes	North Temperate
Yintiaoling Natural Reserve	阴条岭自然保护区	Corydalis sheareri	地锦苗	Corydalis	Papaveraceae	Angiospermae	Herb	No	Yes	North Temperate
Yintiaoling Natural Reserve	阴条岭自然保护区	Corydalis temulifolia	大叶紫堇	Corydalis	Papaveraceae	Angiospermae	Herb	No	Yes	North Temperate
Yintiaoling Natural Reserve	阴条岭自然保护区	Corydalis tomentella	毛黄堇	Corydalis	Papaveraceae	Angiospermae	Herb	Yes	Yes	North Temperate
Yintiaoling Natural Reserve	阴条岭自然保护区	Corydalis trisecta	秦岭紫堇	Corydalis	Papaveraceae	Angiospermae	Herb	Yes	Yes	North Temperate
Yintiaoling Natural Reserve	阴条岭自然保护区	Corydalis wilsonii	川鄂黄堇	Corydalis	Papaveraceae	Angiospermae	Herb	Yes	Yes	North Temperate
Yintiaoling Natural Reserve	阴条岭自然保护区	Dicentra spectabilis cv. Alba	白花荷苞牡丹	Dicentra	Papaveraceae	Angiospermae	Shrub	No	Yes	East Asia and North America disjuncted
Yintiaoling Natural Reserve	阴条岭自然保护区	Eomecon chionantha	血水草	Eomecon	Papaveraceae	Angiospermae	Herb	Yes	Yes	Endemic to China
Yintiaoling Natural Reserve	阴条岭自然保护区	Hylomecon japonica	荷青花	Hylomecon	Papaveraceae	Angiospermae	Herb	No	Yes	East Asia
Yintiaoling Natural Reserve	阴条岭自然保护区	Macleaya cordata	博落回	Macleaya	Papaveraceae	Angiospermae	Herb	No	Yes	East Asia
Yintiaoling Natural Reserve	阴条岭自然保护区	Macleaya microcarpa	小果博落回	Macleaya	Papaveraceae	Angiospermae	Herb	Yes	Yes	East Asia
Yintiaoling Natural Reserve	阴条岭自然保护区	Meconopsis oliveriana	柱果绿绒蒿	Meconopsis	Papaveraceae	Angiospermae	Herb	Yes	Yes	Old World Temperate
Yintiaoling Natural Reserve	阴条岭自然保护区	Stylophorum lasiocarpum	金罂粟	Stylophorum	Papaveraceae	Angiospermae	Herb	Yes	Yes	East Asia and North America disjuncted
Yintiaoling Natural Reserve	阴条岭自然保护区	Gynandropsis gynandra	羊角菜	Gynandropsis	Cleomaceae	Angiospermae	Herb	No	Yes	Pantropic
Yintiaoling Natural Reserve	阴条岭自然保护区	Arabis hirsuta	硬毛南芥	Arabis	Brassicaceae	Angiospermae	Herb	No	Yes	North Temperate
Yintiaoling Natural Reserve	阴条岭自然保护区	Arabis paniculata	圆锥南芥	Arabis	Brassicaceae	Angiospermae	Herb	No	Yes	North Temperate
Yintiaoling Natural Reserve	阴条岭自然保护区	Arabis pendula	垂果南芥	Arabis	Brassicaceae	Angiospermae	Herb	No	Yes	North Temperate
Yintiaoling Natural Reserve	阴条岭自然保护区	Brassica rapa var. oleifera	芸苔	Brassica	Brassicaceae	Angiospermae	Herb	No	No	Old World Temperate
Yintiaoling Natural Reserve	阴条岭自然保护区	Brassica rapa var. chinensis	青菜	Brassica	Brassicaceae	Angiospermae	Herb	No	Yes	Old World Temperate
Yintiaoling Natural Reserve	阴条岭自然保护区	Brassica juncea var. napiformis	芥菜疙瘩	Brassica	Brassicaceae	Angiospermae	Herb	No	Yes	Old World Temperate
Yintiaoling Natural Reserve	阴条岭自然保护区	Brassica juncea var. tumida	榨菜	Brassica	Brassicaceae	Angiospermae	Herb	No	Yes	Old World Temperate
Yintiaoling Natural Reserve	阴条岭自然保护区	Capsella bursa-pastoris	荠	Capsella	Brassicaceae	Angiospermae	Herb	No	Yes	Cosmopolitan
Yintiaoling Natural Reserve	阴条岭自然保护区	Cardamine circaeoides	露珠碎米荠	Cardamine	Brassicaceae	Angiospermae	Herb	No	Yes	Cosmopolitan
Yintiaoling Natural Reserve	阴条岭自然保护区	Cardamine engleriana	光头山碎米荠	Cardamine	Brassicaceae	Angiospermae	Herb	Yes	Yes	Cosmopolitan
Yintiaoling Natural Reserve	阴条岭自然保护区	Cardamine flexuosa	弯曲碎米荠	Cardamine	Brassicaceae	Angiospermae	Herb	No	Yes	Cosmopolitan
Yintiaoling Natural Reserve	阴条岭自然保护区	Cardamine griffithii	山芥碎米荠	Cardamine	Brassicaceae	Angiospermae	Herb	No	Yes	Cosmopolitan
Yintiaoling Natural Reserve	阴条岭自然保护区	Cardamine hirsuta	碎米荠	Cardamine	Brassicaceae	Angiospermae	Herb	No	Yes	Cosmopolitan
Yintiaoling Natural Reserve	阴条岭自然保护区	Cardamine impatiens	弹裂碎米荠	Cardamine	Brassicaceae	Angiospermae	Herb	No	Yes	Cosmopolitan
Yintiaoling Natural Reserve	阴条岭自然保护区	Cardamine leucantha	白花碎米荠	Cardamine	Brassicaceae	Angiospermae	Herb	No	Yes	Cosmopolitan
Yintiaoling Natural Reserve	阴条岭自然保护区	Cardamine lyrata	水田碎米荠	Cardamine	Brassicaceae	Angiospermae	Herb	No	Yes	Cosmopolitan
Yintiaoling Natural Reserve	阴条岭自然保护区	Cardamine macrophylla	大叶碎米荠	Cardamine	Brassicaceae	Angiospermae	Herb	No	Yes	Cosmopolitan
Yintiaoling Natural Reserve	阴条岭自然保护区	Cardamine purpurascens	紫花碎米荠	Cardamine	Brassicaceae	Angiospermae	Herb	Yes	Yes	Cosmopolitan
Yintiaoling Natural Reserve	阴条岭自然保护区	Yinshania acutangula	锐棱阴山荠	Yinshania	Brassicaceae	Angiospermae	Herb	Yes	Yes	Endemic to China
Yintiaoling Natural Reserve	阴条岭自然保护区	Yinshania henryi	柔毛阴山荠	Yinshania	Brassicaceae	Angiospermae	Herb	Yes	Yes	Endemic to China
Yintiaoling Natural Reserve	阴条岭自然保护区	Lepidium didymum	臭独行菜	Lepidium	Brassicaceae	Angiospermae	Herb	No	Yes	Cosmopolitan
Yintiaoling Natural Reserve	阴条岭自然保护区	Descurainia sophia	播娘蒿	Descurainia	Brassicaceae	Angiospermae	Herb	No	Yes	North Temperate
Yintiaoling Natural Reserve	阴条岭自然保护区	Draba ladyginii	苞序葶苈	Draba	Brassicaceae	Angiospermae	Herb	Yes	Yes	North Temperate
Yintiaoling Natural Reserve	阴条岭自然保护区	Eutrema yunnanense	山萮菜	Eutrema	Brassicaceae	Angiospermae	Herb	Yes	Yes	North Temperate
Yintiaoling Natural Reserve	阴条岭自然保护区	Lepidium apetalum	独行菜	Lepidium	Brassicaceae	Angiospermae	Herb	No	Yes	Cosmopolitan
Yintiaoling Natural Reserve	阴条岭自然保护区	Lepidium cuneiforme	楔叶独行菜	Lepidium	Brassicaceae	Angiospermae	Herb	Yes	Yes	Cosmopolitan
Yintiaoling Natural Reserve	阴条岭自然保护区	Neomartinella violifolia	堇叶芥	Neomartinella	Brassicaceae	Angiospermae	Herb	Yes	Yes	Endemic to China
Yintiaoling Natural Reserve	阴条岭自然保护区	Orychophragmus violaceus	诸葛菜	Orychophragmus	Brassicaceae	Angiospermae	Herb	No	Yes	Temperate Asia
Yintiaoling Natural Reserve	阴条岭自然保护区	Rorippa dubia	无瓣蔊菜	Rorippa	Brassicaceae	Angiospermae	Herb	No	Yes	Cosmopolitan
Yintiaoling Natural Reserve	阴条岭自然保护区	Rorippa indica	蔊菜	Rorippa	Brassicaceae	Angiospermae	Herb	No	Yes	Cosmopolitan
Yintiaoling Natural Reserve	阴条岭自然保护区	Thlaspi arvense	菥蓂	Thlaspi	Brassicaceae	Angiospermae	Herb	No	Yes	North Temperate
Yintiaoling Natural Reserve	阴条岭自然保护区	Corylopsis henryi	鄂西蜡瓣花	Corylopsis	Hamamelidaceae	Angiospermae	Shrub	Yes	Yes	East Asia
Yintiaoling Natural Reserve	阴条岭自然保护区	Corylopsis multiflora	瑞木	Corylopsis	Hamamelidaceae	Angiospermae	Tree	Yes	Yes	East Asia
Yintiaoling Natural Reserve	阴条岭自然保护区	Corylopsis sinensis	蜡瓣花	Corylopsis	Hamamelidaceae	Angiospermae	Shrub	Yes	Yes	East Asia
Yintiaoling Natural Reserve	阴条岭自然保护区	Corylopsis sinensis var. calvescens	秃蜡瓣花	Corylopsis	Hamamelidaceae	Angiospermae	Shrub	No	Yes	East Asia
Yintiaoling Natural Reserve	阴条岭自然保护区	Corylopsis veitchiana	红药蜡瓣花	Corylopsis	Hamamelidaceae	Angiospermae	Shrub	Yes	Yes	East Asia
Yintiaoling Natural Reserve	阴条岭自然保护区	Corylopsis willmottiae	四川蜡瓣花	Corylopsis	Hamamelidaceae	Angiospermae	Shrub	Yes	Yes	East Asia
Yintiaoling Natural Reserve	阴条岭自然保护区	Distylium buxifolium	小叶蚊母树	Distylium	Hamamelidaceae	Angiospermae	Shrub	Yes	Yes	Tropical Asia (Indo-Malaysia)
Yintiaoling Natural Reserve	阴条岭自然保护区	Distylium chinense	中华蚊母树	Distylium	Hamamelidaceae	Angiospermae	Shrub	Yes	Yes	Tropical Asia (Indo-Malaysia)
Yintiaoling Natural Reserve	阴条岭自然保护区	Distylium myricoides	杨梅叶蚊母树	Distylium	Hamamelidaceae	Angiospermae	Shrub	Yes	Yes	Tropical Asia (Indo-Malaysia)
Yintiaoling Natural Reserve	阴条岭自然保护区	Fortunearia sinensis	牛鼻栓	Fortunearia	Hamamelidaceae	Angiospermae	Shrub	Yes	Yes	Endemic to China
Yintiaoling Natural Reserve	阴条岭自然保护区	Hamamelis mollis	金缕梅	Hamamelis	Hamamelidaceae	Angiospermae	Shrub	Yes	Yes	East Asia and North America disjuncted
Yintiaoling Natural Reserve	阴条岭自然保护区	Liquidambar formosana	枫香树	Liquidambar	Altingiaceae	Angiospermae	Tree	No	Yes	East Asia and North America disjuncted
Yintiaoling Natural Reserve	阴条岭自然保护区	Loropetalum chinense	檵木	Loropetalum	Hamamelidaceae	Angiospermae	Shrub	No	Yes	East Asia
Yintiaoling Natural Reserve	阴条岭自然保护区	Sinowilsonia henryi	山白树	Sinowilsonia	Hamamelidaceae	Angiospermae	Shrub	Yes	Yes	Endemic to China
Yintiaoling Natural Reserve	阴条岭自然保护区	Sycopsis sinensis	水丝梨	Sycopsis	Hamamelidaceae	Angiospermae	Tree	Yes	Yes	Tropical Asia (Indo-Malaysia)
Yintiaoling Natural Reserve	阴条岭自然保护区	Hylotelephium angustum	狭穗八宝	Hylotelephium	Crassulaceae	Angiospermae	Herb	Yes	Yes	North Temperate
Yintiaoling Natural Reserve	阴条岭自然保护区	Hylotelephium bonnafousii	川鄂八宝	Hylotelephium	Crassulaceae	Angiospermae	Herb	Yes	Yes	North Temperate
Yintiaoling Natural Reserve	阴条岭自然保护区	Hylotelephium erythrostictum	八宝	Hylotelephium	Crassulaceae	Angiospermae	Herb	No	Yes	North Temperate
Yintiaoling Natural Reserve	阴条岭自然保护区	Hylotelephium sieboldii	圆扇八宝	Hylotelephium	Crassulaceae	Angiospermae	Herb	No	Yes	North Temperate
Yintiaoling Natural Reserve	阴条岭自然保护区	Hylotelephium verticillatum	轮叶八宝	Hylotelephium	Crassulaceae	Angiospermae	Herb	No	Yes	North Temperate
Yintiaoling Natural Reserve	阴条岭自然保护区	Orostachys fimbriata	瓦松	Orostachys	Crassulaceae	Angiospermae	Herb	No	Yes	Old World Temperate
Yintiaoling Natural Reserve	阴条岭自然保护区	Rhodiola yunnanensis	云南红景天	Rhodiola	Crassulaceae	Angiospermae	Herb	Yes	Yes	North Temperate
Yintiaoling Natural Reserve	阴条岭自然保护区	Phedimus aizoon	费菜	Phedimus	Crassulaceae	Angiospermae	Herb	No	Yes	Old World Temperate
Yintiaoling Natural Reserve	阴条岭自然保护区	Sedum alfredii	东南景天	Sedum	Crassulaceae	Angiospermae	Herb	No	Yes	North Temperate
Yintiaoling Natural Reserve	阴条岭自然保护区	Sedum oligospermum	大苞景天	Sedum	Crassulaceae	Angiospermae	Herb	No	Yes	North Temperate
Yintiaoling Natural Reserve	阴条岭自然保护区	Sedum bulbiferum	珠芽景天	Sedum	Crassulaceae	Angiospermae	Herb	No	Yes	North Temperate
Yintiaoling Natural Reserve	阴条岭自然保护区	Sedum dielsii	乳瓣景天	Sedum	Crassulaceae	Angiospermae	Herb	Yes	Yes	North Temperate
Yintiaoling Natural Reserve	阴条岭自然保护区	Sedum elatinoides	细叶景天	Sedum	Crassulaceae	Angiospermae	Herb	No	Yes	North Temperate
Yintiaoling Natural Reserve	阴条岭自然保护区	Cotoneaster dielsianus	木帚栒子	Cotoneaster	Rosaceae	Angiospermae	Shrub	Yes	Yes	Old World Temperate
Yintiaoling Natural Reserve	阴条岭自然保护区	Sedum filipes	小山飘风	Sedum	Crassulaceae	Angiospermae	Herb	No	Yes	North Temperate
Yintiaoling Natural Reserve	阴条岭自然保护区	Sedum lineare	佛甲草	Sedum	Crassulaceae	Angiospermae	Herb	No	Yes	North Temperate
Yintiaoling Natural Reserve	阴条岭自然保护区	Sedum majus	山飘风	Sedum	Crassulaceae	Angiospermae	Herb	No	Yes	North Temperate
Yintiaoling Natural Reserve	阴条岭自然保护区	Phedimus odontophyllus	齿叶费菜	Phedimus	Crassulaceae	Angiospermae	Herb	No	Yes	Old World Temperate
Yintiaoling Natural Reserve	阴条岭自然保护区	Sedum rosthornianum	南川景天	Sedum	Crassulaceae	Angiospermae	Herb	Yes	Yes	North Temperate
Yintiaoling Natural Reserve	阴条岭自然保护区	Sedum sarmentosum	垂盆草	Sedum	Crassulaceae	Angiospermae	Herb	No	Yes	North Temperate
Yintiaoling Natural Reserve	阴条岭自然保护区	Castilleja pallida	火焰草	Castilleja	Orobanchaceae	Angiospermae	Herb	Yes	Yes	North Temperate
Yintiaoling Natural Reserve	阴条岭自然保护区	Sedum yvesii	短蕊景天	Sedum	Crassulaceae	Angiospermae	Herb	Yes	Yes	North Temperate
Yintiaoling Natural Reserve	阴条岭自然保护区	Sinocrassula indica	石莲	Sinocrassula	Crassulaceae	Angiospermae	Herb	No	Yes	East Asia
Yintiaoling Natural Reserve	阴条岭自然保护区	Astilbe chinensis	落新妇	Astilbe	Saxifragaceae	Angiospermae	Herb	No	Yes	East Asia and North America disjuncted
Yintiaoling Natural Reserve	阴条岭自然保护区	Astilbe grandis	大落新妇	Astilbe	Saxifragaceae	Angiospermae	Herb	No	Yes	East Asia and North America disjuncted
Yintiaoling Natural Reserve	阴条岭自然保护区	Astilbe rivularis var. myriantha	多花落新妇	Astilbe	Saxifragaceae	Angiospermae	Herb	No	Yes	East Asia and North America disjuncted
Yintiaoling Natural Reserve	阴条岭自然保护区	Bergenia purpurascens	岩白菜	Bergenia	Saxifragaceae	Angiospermae	Herb	No	Yes	Temperate Asia
Yintiaoling Natural Reserve	阴条岭自然保护区	Chrysosplenium cavaleriei	滇黔金腰	Chrysosplenium	Saxifragaceae	Angiospermae	Herb	Yes	Yes	North Temperate
Yintiaoling Natural Reserve	阴条岭自然保护区	Chrysosplenium delavayi	肾萼金腰	Chrysosplenium	Saxifragaceae	Angiospermae	Herb	No	Yes	North Temperate
Yintiaoling Natural Reserve	阴条岭自然保护区	Chrysosplenium lanuginosum	绵毛金腰	Chrysosplenium	Saxifragaceae	Angiospermae	Herb	No	Yes	North Temperate
Yintiaoling Natural Reserve	阴条岭自然保护区	Chrysosplenium macrophyllum	大叶金腰	Chrysosplenium	Saxifragaceae	Angiospermae	Herb	Yes	Yes	North Temperate
Yintiaoling Natural Reserve	阴条岭自然保护区	Chrysosplenium sinicum	中华金腰	Chrysosplenium	Saxifragaceae	Angiospermae	Herb	No	Yes	North Temperate
Yintiaoling Natural Reserve	阴条岭自然保护区	Decumaria sinensis	赤壁木	Decumaria	Hydrangeaceae	Angiospermae	Liana	Yes	Yes	East Asia and North America disjuncted
Yintiaoling Natural Reserve	阴条岭自然保护区	Deinanthe caerulea	叉叶蓝	Deinanthe	Hydrangeaceae	Angiospermae	Herb	Yes	Yes	East Asia
Yintiaoling Natural Reserve	阴条岭自然保护区	Deutzia coriacea	革叶溲疏	Deutzia	Hydrangeaceae	Angiospermae	Shrub	Yes	Yes	East Asia and North America disjuncted
Yintiaoling Natural Reserve	阴条岭自然保护区	Deutzia cymuligera	小聚花溲疏	Deutzia	Hydrangeaceae	Angiospermae	Shrub	Yes	Yes	East Asia and North America disjuncted
Yintiaoling Natural Reserve	阴条岭自然保护区	Deutzia discolor	异色溲疏	Deutzia	Hydrangeaceae	Angiospermae	Shrub	Yes	Yes	East Asia and North America disjuncted
Yintiaoling Natural Reserve	阴条岭自然保护区	Deutzia glauca	黄山溲疏	Deutzia	Hydrangeaceae	Angiospermae	Shrub	Yes	Yes	East Asia and North America disjuncted
Yintiaoling Natural Reserve	阴条岭自然保护区	Deutzia hypoglauca	粉背溲疏	Deutzia	Hydrangeaceae	Angiospermae	Shrub	Yes	Yes	East Asia and North America disjuncted
Yintiaoling Natural Reserve	阴条岭自然保护区	Deutzia longifolia	长叶溲疏	Deutzia	Hydrangeaceae	Angiospermae	Shrub	Yes	Yes	East Asia and North America disjuncted
Yintiaoling Natural Reserve	阴条岭自然保护区	Deutzia nanchuanensis	南川溲疏	Deutzia	Hydrangeaceae	Angiospermae	Shrub	Yes	Yes	East Asia and North America disjuncted
Yintiaoling Natural Reserve	阴条岭自然保护区	Deutzia schneideriana	长江溲疏	Deutzia	Hydrangeaceae	Angiospermae	Shrub	Yes	Yes	East Asia and North America disjuncted
Yintiaoling Natural Reserve	阴条岭自然保护区	Deutzia setchuenensis	四川溲疏	Deutzia	Hydrangeaceae	Angiospermae	Shrub	Yes	Yes	East Asia and North America disjuncted
Yintiaoling Natural Reserve	阴条岭自然保护区	Deutzia setchuenensis var. corymbiflora	多花溲疏	Deutzia	Hydrangeaceae	Angiospermae	Shrub	No	Yes	East Asia and North America disjuncted
Yintiaoling Natural Reserve	阴条岭自然保护区	Dichroa febrifuga	常山	Dichroa	Hydrangeaceae	Angiospermae	Shrub	No	Yes	Tropical Asia (Indo-Malaysia)
Yintiaoling Natural Reserve	阴条岭自然保护区	Hydrangea anomala	冠盖绣球	Hydrangea	Hydrangeaceae	Angiospermae	Shrub	No	Yes	East Asia and North America disjuncted
Yintiaoling Natural Reserve	阴条岭自然保护区	Hydrangea aspera	马桑绣球	Hydrangea	Hydrangeaceae	Angiospermae	Shrub	No	Yes	East Asia and North America disjuncted
Yintiaoling Natural Reserve	阴条岭自然保护区	Hydrangea bretschneideri	东陵绣球	Hydrangea	Hydrangeaceae	Angiospermae	Shrub	Yes	Yes	East Asia and North America disjuncted
Yintiaoling Natural Reserve	阴条岭自然保护区	Hydrangea davidii	西南绣球	Hydrangea	Hydrangeaceae	Angiospermae	Shrub	Yes	Yes	East Asia and North America disjuncted
Yintiaoling Natural Reserve	阴条岭自然保护区	Hydrangea hypoglauca	白背绣球	Hydrangea	Hydrangeaceae	Angiospermae	Shrub	No	Yes	East Asia and North America disjuncted
Yintiaoling Natural Reserve	阴条岭自然保护区	Hydrangea longipes	莼兰绣球	Hydrangea	Hydrangeaceae	Angiospermae	Shrub	Yes	Yes	East Asia and North America disjuncted
Yintiaoling Natural Reserve	阴条岭自然保护区	Hydrangea longipes var. fulvescens	锈毛绣球	Hydrangea	Hydrangeaceae	Angiospermae	Shrub	No	Yes	East Asia and North America disjuncted
Yintiaoling Natural Reserve	阴条岭自然保护区	Hydrangea macrophylla	绣球	Hydrangea	Hydrangeaceae	Angiospermae	Shrub	No	Yes	East Asia and North America disjuncted
Yintiaoling Natural Reserve	阴条岭自然保护区	Hydrangea paniculata	圆锥绣球	Hydrangea	Hydrangeaceae	Angiospermae	Shrub	No	Yes	East Asia and North America disjuncted
Yintiaoling Natural Reserve	阴条岭自然保护区	Hydrangea robusta	粗枝绣球	Hydrangea	Hydrangeaceae	Angiospermae	Shrub	No	Yes	East Asia and North America disjuncted
Yintiaoling Natural Reserve	阴条岭自然保护区	Hydrangea strigosa	蜡莲绣球	Hydrangea	Hydrangeaceae	Angiospermae	Shrub	Yes	Yes	East Asia and North America disjuncted
Yintiaoling Natural Reserve	阴条岭自然保护区	Hydrangea xanthoneura	挂苦绣球	Hydrangea	Hydrangeaceae	Angiospermae	Shrub	Yes	Yes	East Asia and North America disjuncted
Yintiaoling Natural Reserve	阴条岭自然保护区	Itea ilicifolia	冬青叶鼠刺	Itea	Iteaceae	Angiospermae	Shrub	Yes	Yes	East Asia and North America disjuncted
Yintiaoling Natural Reserve	阴条岭自然保护区	Itea omeiensis	娥眉鼠刺	Itea	Iteaceae	Angiospermae	Shrub	No	Yes	East Asia and North America disjuncted
Yintiaoling Natural Reserve	阴条岭自然保护区	Parnassia delavayi	突隔梅花草	Parnassia	Celastraceae	Angiospermae	Herb	No	Yes	North Temperate
Yintiaoling Natural Reserve	阴条岭自然保护区	Parnassia wightiana	鸡肫梅花草	Parnassia	Celastraceae	Angiospermae	Herb	No	Yes	North Temperate
Yintiaoling Natural Reserve	阴条岭自然保护区	Penthorum chinense	扯根菜	Penthorum	Penthoraceae	Angiospermae	Herb	No	Yes	East Asia and North America disjuncted
Yintiaoling Natural Reserve	阴条岭自然保护区	Philadelphus incanus	山梅花	Philadelphus	Hydrangeaceae	Angiospermae	Shrub	Yes	Yes	North Temperate
Yintiaoling Natural Reserve	阴条岭自然保护区	Philadelphus sericanthus	绢毛山梅花	Philadelphus	Hydrangeaceae	Angiospermae	Shrub	Yes	Yes	North Temperate
Yintiaoling Natural Reserve	阴条岭自然保护区	Pileostegia viburnoides	冠盖藤	Pileostegia	Hydrangeaceae	Angiospermae	Shrub	No	Yes	East Asia
Yintiaoling Natural Reserve	阴条岭自然保护区	Ribes henryi	华中茶藨子	Ribes	Grossulariaceae	Angiospermae	Shrub	Yes	Yes	North Temperate
Yintiaoling Natural Reserve	阴条岭自然保护区	Ribes ambiguum	四川蔓茶藨子	Ribes	Grossulariaceae	Angiospermae	Shrub	No	Yes	North Temperate
Yintiaoling Natural Reserve	阴条岭自然保护区	Ribes himalense	糖茶藨子	Ribes	Grossulariaceae	Angiospermae	Shrub	No	Yes	North Temperate
Yintiaoling Natural Reserve	阴条岭自然保护区	Ribes fargesii	花茶藨子	Ribes	Grossulariaceae	Angiospermae	Shrub	Yes	Yes	North Temperate
Yintiaoling Natural Reserve	阴条岭自然保护区	Ribes franchetii	鄂西茶藨子	Ribes	Grossulariaceae	Angiospermae	Shrub	Yes	Yes	North Temperate
Yintiaoling Natural Reserve	阴条岭自然保护区	Ribes glaciale	冰川茶藨子	Ribes	Grossulariaceae	Angiospermae	Shrub	No	Yes	North Temperate
Yintiaoling Natural Reserve	阴条岭自然保护区	Ribes humile	矮醋栗	Ribes	Grossulariaceae	Angiospermae	Shrub	Yes	Yes	North Temperate
Yintiaoling Natural Reserve	阴条岭自然保护区	Ribes longeracemosum var. pilosum	毛长串茶藨子	Ribes	Grossulariaceae	Angiospermae	Shrub	No	Yes	North Temperate
Yintiaoling Natural Reserve	阴条岭自然保护区	Ribes burejense	刺果茶藨子	Ribes	Grossulariaceae	Angiospermae	Shrub	No	Yes	North Temperate
Yintiaoling Natural Reserve	阴条岭自然保护区	Ribes moupinense	宝兴茶藨子	Ribes	Grossulariaceae	Angiospermae	Shrub	Yes	Yes	North Temperate
Yintiaoling Natural Reserve	阴条岭自然保护区	Ribes moupinense var. tripartitum	三裂茶藨子	Ribes	Grossulariaceae	Angiospermae	Shrub	No	Yes	North Temperate
Yintiaoling Natural Reserve	阴条岭自然保护区	Ribes moupinense var. muliense	木里茶藨子	Ribes	Grossulariaceae	Angiospermae	Shrub	No	Yes	North Temperate
Yintiaoling Natural Reserve	阴条岭自然保护区	Ribes setchuense	四川茶藨子	Ribes	Grossulariaceae	Angiospermae	Shrub	Yes	Yes	North Temperate
Yintiaoling Natural Reserve	阴条岭自然保护区	Ribes tenue	细枝茶藨子	Ribes	Grossulariaceae	Angiospermae	Shrub	No	Yes	North Temperate
Yintiaoling Natural Reserve	阴条岭自然保护区	Rodgersia aesculifolia	七叶鬼灯檠	Rodgersia	Saxifragaceae	Angiospermae	Herb	No	Yes	East Asia
Yintiaoling Natural Reserve	阴条岭自然保护区	Rodgersia pinnata	羽叶鬼灯檠	Rodgersia	Saxifragaceae	Angiospermae	Herb	Yes	Yes	East Asia
Yintiaoling Natural Reserve	阴条岭自然保护区	Saxifraga giraldiana	秦岭虎耳草	Saxifraga	Saxifragaceae	Angiospermae	Herb	Yes	Yes	North Temperate
Yintiaoling Natural Reserve	阴条岭自然保护区	Saxifraga rufescens	红毛虎耳草	Saxifraga	Saxifragaceae	Angiospermae	Herb	Yes	Yes	North Temperate
Yintiaoling Natural Reserve	阴条岭自然保护区	Saxifraga rufescens var. flabellifolia	扇叶虎耳草	Saxifraga	Saxifragaceae	Angiospermae	Herb	No	Yes	North Temperate
Yintiaoling Natural Reserve	阴条岭自然保护区	Saxifraga sibirica	球茎虎耳草	Saxifraga	Saxifragaceae	Angiospermae	Herb	No	Yes	North Temperate
Yintiaoling Natural Reserve	阴条岭自然保护区	Saxifraga stolonifera	虎耳草	Saxifraga	Saxifragaceae	Angiospermae	Herb	No	Yes	North Temperate
Yintiaoling Natural Reserve	阴条岭自然保护区	Schizophragma integrifolium	钻地风	Schizophragma	Hydrangeaceae	Angiospermae	Herb	Yes	Yes	East Asia
Yintiaoling Natural Reserve	阴条岭自然保护区	Tiarella polyphylla	黄水枝	Tiarella	Saxifragaceae	Angiospermae	Herb	No	Yes	East Asia and North America disjuncted
Yintiaoling Natural Reserve	阴条岭自然保护区	Pittosporum crispulum	皱叶海桐	Pittosporum	Pittosporaceae	Angiospermae	Shrub	Yes	Yes	Old World Tropic
Yintiaoling Natural Reserve	阴条岭自然保护区	Pittosporum kweichowense	贵州海桐	Pittosporum	Pittosporaceae	Angiospermae	Shrub	Yes	Yes	Old World Tropic
Yintiaoling Natural Reserve	阴条岭自然保护区	Pittosporum elevaticostatum	突肋海桐	Pittosporum	Pittosporaceae	Angiospermae	Shrub	Yes	Yes	Old World Tropic
Yintiaoling Natural Reserve	阴条岭自然保护区	Pittosporum glabratum var. neriifolium	狭叶海桐	Pittosporum	Pittosporaceae	Angiospermae	Shrub	No	Yes	Old World Tropic
Yintiaoling Natural Reserve	阴条岭自然保护区	Pittosporum heterophyllum	异叶海桐	Pittosporum	Pittosporaceae	Angiospermae	Shrub	Yes	Yes	Old World Tropic
Yintiaoling Natural Reserve	阴条岭自然保护区	Pittosporum illicioides	海金子	Pittosporum	Pittosporaceae	Angiospermae	Shrub	No	Yes	Old World Tropic
Yintiaoling Natural Reserve	阴条岭自然保护区	Pittosporum podocarpum	柄果海桐	Pittosporum	Pittosporaceae	Angiospermae	Shrub	No	Yes	Old World Tropic
Yintiaoling Natural Reserve	阴条岭自然保护区	Pittosporum podocarpum var. angustatum	线叶柄果海桐	Pittosporum	Pittosporaceae	Angiospermae	Shrub	No	Yes	Old World Tropic
Yintiaoling Natural Reserve	阴条岭自然保护区	Pittosporum rehderianum	厚圆果海桐	Pittosporum	Pittosporaceae	Angiospermae	Shrub	Yes	Yes	Old World Tropic
Yintiaoling Natural Reserve	阴条岭自然保护区	Pittosporum trigonocarpum	棱果海桐	Pittosporum	Pittosporaceae	Angiospermae	Shrub	Yes	Yes	Old World Tropic
Yintiaoling Natural Reserve	阴条岭自然保护区	Pittosporum truncatum	崖花子	Pittosporum	Pittosporaceae	Angiospermae	Shrub	Yes	Yes	Old World Tropic
Yintiaoling Natural Reserve	阴条岭自然保护区	Pittosporum xylocarpum	木果海桐	Pittosporum	Pittosporaceae	Angiospermae	Shrub	Yes	Yes	Old World Tropic
Yintiaoling Natural Reserve	阴条岭自然保护区	Agrimonia pilosa	龙芽草	Agrimonia	Rosaceae	Angiospermae	Herb	No	Yes	North Temperate
Yintiaoling Natural Reserve	阴条岭自然保护区	Amelanchier sinica	唐棣	Amelanchier	Rosaceae	Angiospermae	Shrub	Yes	Yes	North Temperate
Yintiaoling Natural Reserve	阴条岭自然保护区	Amygdalus persica	桃	Amygdalus	Rosaceae	Angiospermae	Shrub	No	No	Old World Temperate
Yintiaoling Natural Reserve	阴条岭自然保护区	Armeniaca mume	梅	Armeniaca	Rosaceae	Angiospermae	Tree	No	Yes	Temperate Asia
Yintiaoling Natural Reserve	阴条岭自然保护区	Armeniaca vulgaris	杏	Armeniaca	Rosaceae	Angiospermae	Shrub	No	Yes	Temperate Asia
Yintiaoling Natural Reserve	阴条岭自然保护区	Aruncus sylvester	假升麻	Aruncus	Rosaceae	Angiospermae	Shrub	No	Yes	North Temperate
Yintiaoling Natural Reserve	阴条岭自然保护区	Cerasus clarofolia	微毛樱桃	Cerasus	Rosaceae	Angiospermae	Tree	Yes	Yes	North Temperate
Yintiaoling Natural Reserve	阴条岭自然保护区	Cerasus conradinae	华中樱桃	Cerasus	Rosaceae	Angiospermae	Tree	Yes	Yes	North Temperate
Yintiaoling Natural Reserve	阴条岭自然保护区	Cerasus dielsiana	尾叶樱桃	Cerasus	Rosaceae	Angiospermae	Tree	Yes	Yes	North Temperate
Yintiaoling Natural Reserve	阴条岭自然保护区	Prunus discoidea	迎春樱桃	Prunus	Rosaceae	Angiospermae	Tree	Yes	Yes	North Temperate
Yintiaoling Natural Reserve	阴条岭自然保护区	Cerasus pseudocerasus	樱桃	Cerasus	Rosaceae	Angiospermae	Tree	Yes	Yes	North Temperate
Yintiaoling Natural Reserve	阴条岭自然保护区	Cerasus serrula	细齿樱桃	Cerasus	Rosaceae	Angiospermae	Tree	Yes	Yes	North Temperate
Yintiaoling Natural Reserve	阴条岭自然保护区	Cerasus serrulata	山樱花	Cerasus	Rosaceae	Angiospermae	Shrub	No	Yes	North Temperate
Yintiaoling Natural Reserve	阴条岭自然保护区	Cerasus setulosa	刺毛樱桃	Cerasus	Rosaceae	Angiospermae	Shrub	Yes	Yes	North Temperate
Yintiaoling Natural Reserve	阴条岭自然保护区	Cerasus szechuanica	四川樱桃	Cerasus	Rosaceae	Angiospermae	Tree	Yes	Yes	North Temperate
Yintiaoling Natural Reserve	阴条岭自然保护区	Cerasus tatsienensis	康定樱桃	Cerasus	Rosaceae	Angiospermae	Tree	Yes	Yes	North Temperate
Yintiaoling Natural Reserve	阴条岭自然保护区	Cerasus tomentosa	毛樱桃	Cerasus	Rosaceae	Angiospermae	Tree	No	Yes	North Temperate
Yintiaoling Natural Reserve	阴条岭自然保护区	Cerasus trichostoma	川西樱桃	Cerasus	Rosaceae	Angiospermae	Tree	Yes	Yes	North Temperate
Yintiaoling Natural Reserve	阴条岭自然保护区	Chaenomeles cathayensis	毛叶木瓜	Chaenomeles	Rosaceae	Angiospermae	Shrub	No	Yes	East Asia
Yintiaoling Natural Reserve	阴条岭自然保护区	Chaenomeles speciosa	皱皮木瓜	Chaenomeles	Rosaceae	Angiospermae	Shrub	No	Yes	East Asia
Yintiaoling Natural Reserve	阴条岭自然保护区	Cotoneaster acutifolius	灰栒子	Cotoneaster	Rosaceae	Angiospermae	Shrub	No	Yes	Old World Temperate
Yintiaoling Natural Reserve	阴条岭自然保护区	Cotoneaster acutifolius var. villosulus	密毛灰栒子	Cotoneaster	Rosaceae	Angiospermae	Shrub	No	Yes	Old World Temperate
Yintiaoling Natural Reserve	阴条岭自然保护区	Cotoneaster adpressus	匍匐栒子	Cotoneaster	Rosaceae	Angiospermae	Shrub	No	Yes	Old World Temperate
Yintiaoling Natural Reserve	阴条岭自然保护区	Cotoneaster ambiguus	川康栒子	Cotoneaster	Rosaceae	Angiospermae	Shrub	Yes	Yes	Old World Temperate
Yintiaoling Natural Reserve	阴条岭自然保护区	Cotoneaster apiculatus	细尖栒子	Cotoneaster	Rosaceae	Angiospermae	Shrub	Yes	Yes	Old World Temperate
Yintiaoling Natural Reserve	阴条岭自然保护区	Cotoneaster bullatus	泡叶栒子	Cotoneaster	Rosaceae	Angiospermae	Shrub	Yes	Yes	Old World Temperate
Yintiaoling Natural Reserve	阴条岭自然保护区	Cotoneaster dammeri	矮生栒子	Cotoneaster	Rosaceae	Angiospermae	Shrub	Yes	Yes	Old World Temperate
Yintiaoling Natural Reserve	阴条岭自然保护区	Cotoneaster divaricatus	散生栒子	Cotoneaster	Rosaceae	Angiospermae	Shrub	Yes	Yes	Old World Temperate
Yintiaoling Natural Reserve	阴条岭自然保护区	Cotoneaster fangianus	恩施栒子	Cotoneaster	Rosaceae	Angiospermae	Shrub	Yes	Yes	Old World Temperate
Yintiaoling Natural Reserve	阴条岭自然保护区	Cotoneaster foveolatus	麻核栒子	Cotoneaster	Rosaceae	Angiospermae	Shrub	Yes	Yes	Old World Temperate
Yintiaoling Natural Reserve	阴条岭自然保护区	Cotoneaster glabratus	光叶栒子	Cotoneaster	Rosaceae	Angiospermae	Shrub	Yes	Yes	Old World Temperate
Yintiaoling Natural Reserve	阴条岭自然保护区	Cotoneaster glaucophyllus	粉叶栒子	Cotoneaster	Rosaceae	Angiospermae	Shrub	Yes	Yes	Old World Temperate
Yintiaoling Natural Reserve	阴条岭自然保护区	Cotoneaster gracilis	细弱栒子	Cotoneaster	Rosaceae	Angiospermae	Shrub	Yes	Yes	Old World Temperate
Yintiaoling Natural Reserve	阴条岭自然保护区	Cotoneaster hebephyllus	钝叶栒子	Cotoneaster	Rosaceae	Angiospermae	Shrub	Yes	Yes	Old World Temperate
Yintiaoling Natural Reserve	阴条岭自然保护区	Cotoneaster horizontalis	平枝栒子	Cotoneaster	Rosaceae	Angiospermae	Shrub	No	Yes	Old World Temperate
Yintiaoling Natural Reserve	阴条岭自然保护区	Cotoneaster moupinensis	宝兴栒子	Cotoneaster	Rosaceae	Angiospermae	Shrub	Yes	Yes	Old World Temperate
Yintiaoling Natural Reserve	阴条岭自然保护区	Cotoneaster obscurus	暗红栒子	Cotoneaster	Rosaceae	Angiospermae	Shrub	Yes	Yes	Old World Temperate
Yintiaoling Natural Reserve	阴条岭自然保护区	Cotoneaster rhytidophyllus	麻叶栒子	Cotoneaster	Rosaceae	Angiospermae	Shrub	Yes	Yes	Old World Temperate
Yintiaoling Natural Reserve	阴条岭自然保护区	Cotoneaster salicifolius	柳叶栒子	Cotoneaster	Rosaceae	Angiospermae	Shrub	Yes	Yes	Old World Temperate
Yintiaoling Natural Reserve	阴条岭自然保护区	Cotoneaster salicifolius var. rugosus	皱叶柳叶栒子	Cotoneaster	Rosaceae	Angiospermae	Shrub	No	Yes	Old World Temperate
Yintiaoling Natural Reserve	阴条岭自然保护区	Cotoneaster silvestrii	华中栒子	Cotoneaster	Rosaceae	Angiospermae	Shrub	Yes	Yes	Old World Temperate
Yintiaoling Natural Reserve	阴条岭自然保护区	Cotoneaster submultiflorus	毛叶水栒子	Cotoneaster	Rosaceae	Angiospermae	Shrub	No	Yes	Old World Temperate
Yintiaoling Natural Reserve	阴条岭自然保护区	Crataegus cuneata	野山楂	Crataegus	Rosaceae	Angiospermae	Shrub	No	Yes	North Temperate
Yintiaoling Natural Reserve	阴条岭自然保护区	Crataegus hupehensis	湖北山楂	Crataegus	Rosaceae	Angiospermae	Shrub	Yes	Yes	North Temperate
Yintiaoling Natural Reserve	阴条岭自然保护区	Crataegus wilsonii	华中山楂	Crataegus	Rosaceae	Angiospermae	Shrub	No	Yes	North Temperate
Yintiaoling Natural Reserve	阴条岭自然保护区	Duchesnea indica	蛇莓	Duchesnea	Rosaceae	Angiospermae	Herb	No	Yes	Tropical Asia (Indo-Malaysia)
Yintiaoling Natural Reserve	阴条岭自然保护区	Eriobotrya cavaleriei	大花枇杷	Eriobotrya	Rosaceae	Angiospermae	Tree	No	Yes	Tropical Asia (Indo-Malaysia)
Yintiaoling Natural Reserve	阴条岭自然保护区	Eriobotrya japonica	枇杷	Eriobotrya	Rosaceae	Angiospermae	Tree	No	Yes	Tropical Asia (Indo-Malaysia)
Yintiaoling Natural Reserve	阴条岭自然保护区	Eriobotrya prinoides	栎叶枇杷	Eriobotrya	Rosaceae	Angiospermae	Tree	No	Yes	Tropical Asia (Indo-Malaysia)
Yintiaoling Natural Reserve	阴条岭自然保护区	Exochorda giraldii	红柄白鹃梅	Exochorda	Rosaceae	Angiospermae	Shrub	Yes	Yes	Temperate Asia
Yintiaoling Natural Reserve	阴条岭自然保护区	Exochorda giraldii var. wilsonii	绿柄红柄白鹃梅	Exochorda	Rosaceae	Angiospermae	Shrub	No	Yes	Temperate Asia
Yintiaoling Natural Reserve	阴条岭自然保护区	Fragaria gracilis	纤细草莓	Fragaria	Rosaceae	Angiospermae	Herb	Yes	Yes	North Temperate
Yintiaoling Natural Reserve	阴条岭自然保护区	Fragaria nilgerrensis	黄毛草莓	Fragaria	Rosaceae	Angiospermae	Herb	No	Yes	North Temperate
Yintiaoling Natural Reserve	阴条岭自然保护区	Fragaria orientalis	东方草莓	Fragaria	Rosaceae	Angiospermae	Herb	No	Yes	North Temperate
Yintiaoling Natural Reserve	阴条岭自然保护区	Geum aleppicum	路边青	Geum	Rosaceae	Angiospermae	Herb	No	Yes	North Temperate
Yintiaoling Natural Reserve	阴条岭自然保护区	Geum japonicum var. chinense	柔毛路边青	Geum	Rosaceae	Angiospermae	Herb	No	Yes	North Temperate
Yintiaoling Natural Reserve	阴条岭自然保护区	Kerria japonica	棣棠花	Kerria	Rosaceae	Angiospermae	Shrub	No	Yes	East Asia
Yintiaoling Natural Reserve	阴条岭自然保护区	Kerria japonica f. pleniflora	重瓣棣棠花	Kerria	Rosaceae	Angiospermae	Shrub	No	Yes	East Asia
Yintiaoling Natural Reserve	阴条岭自然保护区	Laurocerasus undulata	尖叶桂樱	Laurocerasus	Rosaceae	Angiospermae	Shrub	No	Yes	Tropical Asia (Indo-Malaysia)
Yintiaoling Natural Reserve	阴条岭自然保护区	Maddenia hypoleuca	臭樱	Maddenia	Rosaceae	Angiospermae	Tree	Yes	Yes	East Asia
Yintiaoling Natural Reserve	阴条岭自然保护区	Malus baccata	山荆子	Malus	Rosaceae	Angiospermae	Shrub	No	Yes	North Temperate
Yintiaoling Natural Reserve	阴条岭自然保护区	Malus halliana	垂丝海棠	Malus	Rosaceae	Angiospermae	Tree	Yes	Yes	North Temperate
Yintiaoling Natural Reserve	阴条岭自然保护区	Malus hupehensis	湖北海棠	Malus	Rosaceae	Angiospermae	Shrub	Yes	Yes	North Temperate
Yintiaoling Natural Reserve	阴条岭自然保护区	Malus kansuensis	陇东海棠	Malus	Rosaceae	Angiospermae	Shrub	Yes	Yes	North Temperate
Yintiaoling Natural Reserve	阴条岭自然保护区	Malus kansuensis var. calva	光叶陇东海棠	Malus	Rosaceae	Angiospermae	Shrub	No	Yes	North Temperate
Yintiaoling Natural Reserve	阴条岭自然保护区	Malus mandshurica	毛山荆子	Malus	Rosaceae	Angiospermae	Shrub	No	Yes	North Temperate
Yintiaoling Natural Reserve	阴条岭自然保护区	Malus prunifolia	楸子	Malus	Rosaceae	Angiospermae	Tree	Yes	Yes	North Temperate
Yintiaoling Natural Reserve	阴条岭自然保护区	Malus yunnanensis	滇池海棠	Malus	Rosaceae	Angiospermae	Shrub	No	Yes	North Temperate
Yintiaoling Natural Reserve	阴条岭自然保护区	Neillia ribesioides	毛叶绣线梅	Neillia	Rosaceae	Angiospermae	Shrub	Yes	Yes	East Asia
Yintiaoling Natural Reserve	阴条岭自然保护区	Neillia sinensis	中华绣线梅	Neillia	Rosaceae	Angiospermae	Shrub	Yes	Yes	East Asia
Yintiaoling Natural Reserve	阴条岭自然保护区	Padus brachypoda	短梗稠李	Padus	Rosaceae	Angiospermae	Shrub	Yes	Yes	North Temperate
Yintiaoling Natural Reserve	阴条岭自然保护区	Padus grayana	灰叶稠李	Padus	Rosaceae	Angiospermae	Shrub	No	Yes	North Temperate
Yintiaoling Natural Reserve	阴条岭自然保护区	Padus obtusata	细齿稠李	Padus	Rosaceae	Angiospermae	Shrub	Yes	Yes	North Temperate
Yintiaoling Natural Reserve	阴条岭自然保护区	Photinia beauverdiana	中华石楠	Photinia	Rosaceae	Angiospermae	Shrub	No	Yes	East Asia and North America disjuncted
Yintiaoling Natural Reserve	阴条岭自然保护区	Photinia bodinieri	贵州石楠	Photinia	Rosaceae	Angiospermae	Tree	No	Yes	East Asia and North America disjuncted
Yintiaoling Natural Reserve	阴条岭自然保护区	Photinia parvifolia	小叶石楠	Photinia	Rosaceae	Angiospermae	Shrub	Yes	Yes	East Asia and North America disjuncted
Yintiaoling Natural Reserve	阴条岭自然保护区	Photinia serratifolia	石楠	Photinia	Rosaceae	Angiospermae	Shrub	No	Yes	East Asia and North America disjuncted
Yintiaoling Natural Reserve	阴条岭自然保护区	Photinia villosa	毛叶石楠	Photinia	Rosaceae	Angiospermae	Shrub	No	Yes	East Asia and North America disjuncted
Yintiaoling Natural Reserve	阴条岭自然保护区	Potentilla ancistrifolia	皱叶委陵菜	Potentilla	Rosaceae	Angiospermae	Herb	No	Yes	North Temperate
Yintiaoling Natural Reserve	阴条岭自然保护区	Potentilla centigrana	蛇莓委陵菜	Potentilla	Rosaceae	Angiospermae	Herb	No	Yes	North Temperate
Yintiaoling Natural Reserve	阴条岭自然保护区	Potentilla chinensis	委陵菜	Potentilla	Rosaceae	Angiospermae	Herb	No	Yes	North Temperate
Yintiaoling Natural Reserve	阴条岭自然保护区	Potentilla cryptotaeniae	狼牙委陵菜	Potentilla	Rosaceae	Angiospermae	Herb	No	Yes	North Temperate
Yintiaoling Natural Reserve	阴条岭自然保护区	Potentilla discolor	翻白草	Potentilla	Rosaceae	Angiospermae	Herb	No	Yes	North Temperate
Yintiaoling Natural Reserve	阴条岭自然保护区	Potentilla fragarioides	莓叶委陵菜	Potentilla	Rosaceae	Angiospermae	Herb	No	Yes	North Temperate
Yintiaoling Natural Reserve	阴条岭自然保护区	Potentilla freyniana	三叶委陵菜	Potentilla	Rosaceae	Angiospermae	Herb	No	Yes	North Temperate
Yintiaoling Natural Reserve	阴条岭自然保护区	Potentilla freyniana var. sinica	中华三叶委陵菜	Potentilla	Rosaceae	Angiospermae	Herb	No	Yes	North Temperate
Yintiaoling Natural Reserve	阴条岭自然保护区	Potentilla kleiniana	蛇含委陵菜	Potentilla	Rosaceae	Angiospermae	Herb	No	Yes	North Temperate
Yintiaoling Natural Reserve	阴条岭自然保护区	Potentilla leuconota	银叶委陵菜	Potentilla	Rosaceae	Angiospermae	Herb	No	Yes	North Temperate
Yintiaoling Natural Reserve	阴条岭自然保护区	Potentilla pendula	垂花委陵菜	Potentilla	Rosaceae	Angiospermae	Herb	Yes	Yes	North Temperate
Yintiaoling Natural Reserve	阴条岭自然保护区	Potentilla saundersiana var. caespitosa	丛生钉柱委陵菜	Potentilla	Rosaceae	Angiospermae	Herb	No	Yes	North Temperate
Yintiaoling Natural Reserve	阴条岭自然保护区	Prunus salicina	李	Prunus	Rosaceae	Angiospermae	Tree	No	Yes	North Temperate
Yintiaoling Natural Reserve	阴条岭自然保护区	Pyracantha atalantioides	全缘火棘	Pyracantha	Rosaceae	Angiospermae	Shrub	Yes	Yes	Old World Temperate
Yintiaoling Natural Reserve	阴条岭自然保护区	Pyracantha crenulata	细圆齿火棘	Pyracantha	Rosaceae	Angiospermae	Shrub	No	Yes	Old World Temperate
Yintiaoling Natural Reserve	阴条岭自然保护区	Pyracantha fortuneana	火棘	Pyracantha	Rosaceae	Angiospermae	Shrub	Yes	Yes	Old World Temperate
Yintiaoling Natural Reserve	阴条岭自然保护区	Pyrus betulifolia	杜梨	Pyrus	Rosaceae	Angiospermae	Shrub	No	Yes	Old World Temperate
Yintiaoling Natural Reserve	阴条岭自然保护区	Pyrus pashia	川梨	Pyrus	Rosaceae	Angiospermae	Shrub	No	Yes	Old World Temperate
Yintiaoling Natural Reserve	阴条岭自然保护区	Pyrus pyrifolia	沙梨	Pyrus	Rosaceae	Angiospermae	Shrub	No	Yes	Old World Temperate
Yintiaoling Natural Reserve	阴条岭自然保护区	Pyrus serrulata	麻梨	Pyrus	Rosaceae	Angiospermae	Shrub	Yes	Yes	Old World Temperate
Yintiaoling Natural Reserve	阴条岭自然保护区	Rhodotypos scandens	鸡麻	Rhodotypos	Rosaceae	Angiospermae	Shrub	No	Yes	East Asia
Yintiaoling Natural Reserve	阴条岭自然保护区	Rosa banksiae	木香花	Rosa	Rosaceae	Angiospermae	Shrub	Yes	Yes	North Temperate
Yintiaoling Natural Reserve	阴条岭自然保护区	Rosa banksiae var. normalis	单瓣白木香	Rosa	Rosaceae	Angiospermae	Shrub	No	Yes	North Temperate
Yintiaoling Natural Reserve	阴条岭自然保护区	Rosa banksiopsis	拟木香	Rosa	Rosaceae	Angiospermae	Shrub	Yes	Yes	North Temperate
Yintiaoling Natural Reserve	阴条岭自然保护区	Rosa caudata	尾萼蔷薇	Rosa	Rosaceae	Angiospermae	Shrub	Yes	Yes	North Temperate
Yintiaoling Natural Reserve	阴条岭自然保护区	Rosa chengkouensis	城口蔷薇	Rosa	Rosaceae	Angiospermae	Shrub	Yes	Yes	North Temperate
Yintiaoling Natural Reserve	阴条岭自然保护区	Rosa corymbulosa	伞房蔷薇	Rosa	Rosaceae	Angiospermae	Shrub	Yes	Yes	North Temperate
Yintiaoling Natural Reserve	阴条岭自然保护区	Rosa cymosa	小果蔷薇	Rosa	Rosaceae	Angiospermae	Shrub	Yes	Yes	North Temperate
Yintiaoling Natural Reserve	阴条岭自然保护区	Rosa davidii	西北蔷薇	Rosa	Rosaceae	Angiospermae	Shrub	Yes	Yes	North Temperate
Yintiaoling Natural Reserve	阴条岭自然保护区	Rosa giraldii	陕西蔷薇	Rosa	Rosaceae	Angiospermae	Shrub	Yes	Yes	North Temperate
Yintiaoling Natural Reserve	阴条岭自然保护区	Rosa glomerata	绣球蔷薇	Rosa	Rosaceae	Angiospermae	Shrub	Yes	Yes	North Temperate
Yintiaoling Natural Reserve	阴条岭自然保护区	Rosa helenae	卵果蔷薇	Rosa	Rosaceae	Angiospermae	Shrub	No	Yes	North Temperate
Yintiaoling Natural Reserve	阴条岭自然保护区	Rosa henryi	软条七蔷薇	Rosa	Rosaceae	Angiospermae	Shrub	Yes	Yes	North Temperate
Yintiaoling Natural Reserve	阴条岭自然保护区	Rosa multibracteata	多苞蔷薇	Rosa	Rosaceae	Angiospermae	Shrub	Yes	Yes	North Temperate
Yintiaoling Natural Reserve	阴条岭自然保护区	Rosa multiflora	野蔷薇	Rosa	Rosaceae	Angiospermae	Shrub	No	Yes	North Temperate
Yintiaoling Natural Reserve	阴条岭自然保护区	Rosa multiflora var. carnea	七姊妹	Rosa	Rosaceae	Angiospermae	Shrub	No	Yes	North Temperate
Yintiaoling Natural Reserve	阴条岭自然保护区	Rosa multiflora var. cathayensis	粉团蔷薇	Rosa	Rosaceae	Angiospermae	Shrub	No	Yes	North Temperate
Yintiaoling Natural Reserve	阴条岭自然保护区	Rosa omeiensis	峨眉蔷薇	Rosa	Rosaceae	Angiospermae	Shrub	Yes	Yes	North Temperate
Yintiaoling Natural Reserve	阴条岭自然保护区	Rosa roxburghii	缫丝花	Rosa	Rosaceae	Angiospermae	Shrub	No	Yes	North Temperate
Yintiaoling Natural Reserve	阴条岭自然保护区	Rosa roxburghii f. normalis	单瓣缫丝花	Rosa	Rosaceae	Angiospermae	Shrub	No	Yes	North Temperate
Yintiaoling Natural Reserve	阴条岭自然保护区	Rosa rubus	悬钩子蔷薇	Rosa	Rosaceae	Angiospermae	Shrub	Yes	Yes	North Temperate
Yintiaoling Natural Reserve	阴条岭自然保护区	Rosa saturata	大红蔷薇	Rosa	Rosaceae	Angiospermae	Shrub	Yes	Yes	North Temperate
Yintiaoling Natural Reserve	阴条岭自然保护区	Rosa sertata	钝叶蔷薇	Rosa	Rosaceae	Angiospermae	Shrub	Yes	Yes	North Temperate
Yintiaoling Natural Reserve	阴条岭自然保护区	Rosa setipoda	刺梗蔷薇	Rosa	Rosaceae	Angiospermae	Shrub	Yes	Yes	North Temperate
Yintiaoling Natural Reserve	阴条岭自然保护区	Rosa soulieana	川滇蔷薇	Rosa	Rosaceae	Angiospermae	Shrub	Yes	Yes	North Temperate
Yintiaoling Natural Reserve	阴条岭自然保护区	Rosa sweginzowii	扁刺蔷薇	Rosa	Rosaceae	Angiospermae	Shrub	Yes	Yes	North Temperate
Yintiaoling Natural Reserve	阴条岭自然保护区	Rosa willmottiae	小叶蔷薇	Rosa	Rosaceae	Angiospermae	Shrub	Yes	Yes	North Temperate
Yintiaoling Natural Reserve	阴条岭自然保护区	Rubus adenophorus	腺毛莓	Rubus	Rosaceae	Angiospermae	Shrub	Yes	Yes	Cosmopolitan
Yintiaoling Natural Reserve	阴条岭自然保护区	Rubus alexeterius	刺萼悬钩子	Rubus	Rosaceae	Angiospermae	Shrub	No	Yes	Cosmopolitan
Yintiaoling Natural Reserve	阴条岭自然保护区	Rubus amabilis	秀丽莓	Rubus	Rosaceae	Angiospermae	Shrub	Yes	Yes	Cosmopolitan
Yintiaoling Natural Reserve	阴条岭自然保护区	Rubus assamensis	西南悬钩子	Rubus	Rosaceae	Angiospermae	Shrub	No	Yes	Cosmopolitan
Yintiaoling Natural Reserve	阴条岭自然保护区	Rubus aurantiacus	橘红覆盆子	Rubus	Rosaceae	Angiospermae	Shrub	Yes	Yes	Cosmopolitan
Yintiaoling Natural Reserve	阴条岭自然保护区	Rubus bambusarum	竹叶鸡爪茶	Rubus	Rosaceae	Angiospermae	Shrub	Yes	Yes	Cosmopolitan
Yintiaoling Natural Reserve	阴条岭自然保护区	Rubus biflorus	粉枝莓	Rubus	Rosaceae	Angiospermae	Shrub	No	Yes	Cosmopolitan
Yintiaoling Natural Reserve	阴条岭自然保护区	Rubus buergeri	寒莓	Rubus	Rosaceae	Angiospermae	Shrub	No	Yes	Cosmopolitan
Yintiaoling Natural Reserve	阴条岭自然保护区	Rubus chroosepalus	毛萼莓	Rubus	Rosaceae	Angiospermae	Shrub	No	Yes	Cosmopolitan
Yintiaoling Natural Reserve	阴条岭自然保护区	Rubus columellaris	小柱悬钩子	Rubus	Rosaceae	Angiospermae	Shrub	No	Yes	Cosmopolitan
Yintiaoling Natural Reserve	阴条岭自然保护区	Rubus corchorifolius	山莓	Rubus	Rosaceae	Angiospermae	Shrub	No	Yes	Cosmopolitan
Yintiaoling Natural Reserve	阴条岭自然保护区	Rubus coreanus	插田泡	Rubus	Rosaceae	Angiospermae	Shrub	No	Yes	Cosmopolitan
Yintiaoling Natural Reserve	阴条岭自然保护区	Rubus coreanus var. tomentosus	毛叶插田泡	Rubus	Rosaceae	Angiospermae	Shrub	No	Yes	Cosmopolitan
Yintiaoling Natural Reserve	阴条岭自然保护区	Rubus eucalyptus	桉叶悬钩子	Rubus	Rosaceae	Angiospermae	Shrub	Yes	Yes	Cosmopolitan
Yintiaoling Natural Reserve	阴条岭自然保护区	Rubus eustephanos var. glanduliger	腺毛大红泡	Rubus	Rosaceae	Angiospermae	Shrub	No	Yes	Cosmopolitan
Yintiaoling Natural Reserve	阴条岭自然保护区	Rubus flosculosus	弓茎悬钩子	Rubus	Rosaceae	Angiospermae	Shrub	Yes	Yes	Cosmopolitan
Yintiaoling Natural Reserve	阴条岭自然保护区	Rubus ichangensis	宜昌悬钩子	Rubus	Rosaceae	Angiospermae	Shrub	Yes	Yes	Cosmopolitan
Yintiaoling Natural Reserve	阴条岭自然保护区	Rubus innominatus	白叶莓	Rubus	Rosaceae	Angiospermae	Shrub	Yes	Yes	Cosmopolitan
Yintiaoling Natural Reserve	阴条岭自然保护区	Rubus lambertianus	高粱泡	Rubus	Rosaceae	Angiospermae	Shrub	No	Yes	Cosmopolitan
Yintiaoling Natural Reserve	阴条岭自然保护区	Rubus lambertianus var. paykouangensis	毛叶高粱泡	Rubus	Rosaceae	Angiospermae	Shrub	No	Yes	Cosmopolitan
Yintiaoling Natural Reserve	阴条岭自然保护区	Rubus lasiostylus	绵果悬钩子	Rubus	Rosaceae	Angiospermae	Shrub	Yes	Yes	Cosmopolitan
Yintiaoling Natural Reserve	阴条岭自然保护区	Rubus malifolius	棠叶悬钩子	Rubus	Rosaceae	Angiospermae	Shrub	No	Yes	Cosmopolitan
Yintiaoling Natural Reserve	阴条岭自然保护区	Rubus mesogaeus	喜阴悬钩子	Rubus	Rosaceae	Angiospermae	Shrub	No	Yes	Cosmopolitan
Yintiaoling Natural Reserve	阴条岭自然保护区	Rubus parkeri	乌泡子	Rubus	Rosaceae	Angiospermae	Shrub	Yes	Yes	Cosmopolitan
Yintiaoling Natural Reserve	阴条岭自然保护区	Rubus parvifolius	茅莓	Rubus	Rosaceae	Angiospermae	Shrub	No	Yes	Cosmopolitan
Yintiaoling Natural Reserve	阴条岭自然保护区	Rubus pectinellus	黄泡	Rubus	Rosaceae	Angiospermae	Shrub	No	Yes	Cosmopolitan
Yintiaoling Natural Reserve	阴条岭自然保护区	Rubus piluliferus	陕西悬钩子	Rubus	Rosaceae	Angiospermae	Shrub	Yes	Yes	Cosmopolitan
Yintiaoling Natural Reserve	阴条岭自然保护区	Rubus wallichianus	红毛悬钩子	Rubus	Rosaceae	Angiospermae	Shrub	No	Yes	Cosmopolitan
Yintiaoling Natural Reserve	阴条岭自然保护区	Rubus pungens	针刺悬钩子	Rubus	Rosaceae	Angiospermae	Shrub	No	Yes	Cosmopolitan
Yintiaoling Natural Reserve	阴条岭自然保护区	Rubus pungens var. oldhamii	香莓	Rubus	Rosaceae	Angiospermae	Shrub	No	Yes	Cosmopolitan
Yintiaoling Natural Reserve	阴条岭自然保护区	Rubus rosifolius	空心泡	Rubus	Rosaceae	Angiospermae	Shrub	No	Yes	Cosmopolitan
Yintiaoling Natural Reserve	阴条岭自然保护区	Rubus setchuenensis	川莓	Rubus	Rosaceae	Angiospermae	Shrub	Yes	Yes	Cosmopolitan
Yintiaoling Natural Reserve	阴条岭自然保护区	Rubus simplex	单茎悬钩子	Rubus	Rosaceae	Angiospermae	Shrub	Yes	Yes	Cosmopolitan
Yintiaoling Natural Reserve	阴条岭自然保护区	Rubus swinhoei	木莓	Rubus	Rosaceae	Angiospermae	Shrub	No	Yes	Cosmopolitan
Yintiaoling Natural Reserve	阴条岭自然保护区	Rubus wushanensis	巫山悬钩子	Rubus	Rosaceae	Angiospermae	Shrub	Yes	Yes	Cosmopolitan
Yintiaoling Natural Reserve	阴条岭自然保护区	Rubus xanthoneurus	黄脉莓	Rubus	Rosaceae	Angiospermae	Shrub	No	Yes	Cosmopolitan
Yintiaoling Natural Reserve	阴条岭自然保护区	Sanguisorba officinalis	地榆	Sanguisorba	Rosaceae	Angiospermae	Herb	No	Yes	Tropical Asia and Tropical America disjuncted
Yintiaoling Natural Reserve	阴条岭自然保护区	Sorbaria arborea	高丛珍珠梅	Sorbaria	Rosaceae	Angiospermae	Tree	Yes	Yes	East Asia and North America disjuncted
Yintiaoling Natural Reserve	阴条岭自然保护区	Sorbaria arborea var. glabrata	光叶高丛珍珠梅	Sorbaria	Rosaceae	Angiospermae	Shrub	No	Yes	East Asia and North America disjuncted
Yintiaoling Natural Reserve	阴条岭自然保护区	Sorbus alnifolia	水榆花楸	Sorbus	Rosaceae	Angiospermae	Tree	No	Yes	North Temperate
Yintiaoling Natural Reserve	阴条岭自然保护区	Sorbus caloneura	美脉花楸	Sorbus	Rosaceae	Angiospermae	Tree	Yes	Yes	North Temperate
Yintiaoling Natural Reserve	阴条岭自然保护区	Sorbus folgneri	石灰花楸	Sorbus	Rosaceae	Angiospermae	Tree	Yes	Yes	North Temperate
Yintiaoling Natural Reserve	阴条岭自然保护区	Sorbus glomerulata	球穗花楸	Sorbus	Rosaceae	Angiospermae	Shrub	Yes	Yes	North Temperate
Yintiaoling Natural Reserve	阴条岭自然保护区	Sorbus hupehensis	湖北花楸	Sorbus	Rosaceae	Angiospermae	Tree	Yes	Yes	North Temperate
Yintiaoling Natural Reserve	阴条岭自然保护区	Sorbus keissleri	毛序花楸	Sorbus	Rosaceae	Angiospermae	Tree	Yes	Yes	North Temperate
Yintiaoling Natural Reserve	阴条岭自然保护区	Sorbus koehneana	陕甘花楸	Sorbus	Rosaceae	Angiospermae	Tree	Yes	Yes	North Temperate
Yintiaoling Natural Reserve	阴条岭自然保护区	Sorbus macrantha	大花花楸	Sorbus	Rosaceae	Angiospermae	Tree	No	Yes	North Temperate
Yintiaoling Natural Reserve	阴条岭自然保护区	Sorbus megalocarpa	大果花楸	Sorbus	Rosaceae	Angiospermae	Tree	Yes	Yes	North Temperate
Yintiaoling Natural Reserve	阴条岭自然保护区	Sorbus rehderiana	西南花楸	Sorbus	Rosaceae	Angiospermae	Tree	No	Yes	North Temperate
Yintiaoling Natural Reserve	阴条岭自然保护区	Sorbus wilsoniana	华西花楸	Sorbus	Rosaceae	Angiospermae	Tree	Yes	Yes	North Temperate
Yintiaoling Natural Reserve	阴条岭自然保护区	Sorbus hemsleyi	江南花楸	Sorbus	Rosaceae	Angiospermae	Tree	Yes	Yes	North Temperate
Yintiaoling Natural Reserve	阴条岭自然保护区	Sorbus zahlbruckneri	长果花楸	Sorbus	Rosaceae	Angiospermae	Tree	Yes	Yes	North Temperate
Yintiaoling Natural Reserve	阴条岭自然保护区	Spiraea blumei	绣球绣线菊	Spiraea	Rosaceae	Angiospermae	Shrub	No	Yes	North Temperate
Yintiaoling Natural Reserve	阴条岭自然保护区	Spiraea chinensis	中华绣线菊	Spiraea	Rosaceae	Angiospermae	Shrub	No	Yes	North Temperate
Yintiaoling Natural Reserve	阴条岭自然保护区	Spiraea henryi	翠蓝绣线菊	Spiraea	Rosaceae	Angiospermae	Shrub	Yes	Yes	North Temperate
Yintiaoling Natural Reserve	阴条岭自然保护区	Spiraea hirsuta	疏毛绣线菊	Spiraea	Rosaceae	Angiospermae	Shrub	Yes	Yes	North Temperate
Yintiaoling Natural Reserve	阴条岭自然保护区	Spiraea japonica	粉花绣线菊	Spiraea	Rosaceae	Angiospermae	Shrub	No	Yes	North Temperate
Yintiaoling Natural Reserve	阴条岭自然保护区	Spiraea japonica var. fortunei	光叶粉花绣线菊	Spiraea	Rosaceae	Angiospermae	Shrub	No	Yes	North Temperate
Yintiaoling Natural Reserve	阴条岭自然保护区	Spiraea laeta	华西绣线菊	Spiraea	Rosaceae	Angiospermae	Shrub	Yes	Yes	North Temperate
Yintiaoling Natural Reserve	阴条岭自然保护区	Spiraea longigemmis	长芽绣线菊	Spiraea	Rosaceae	Angiospermae	Shrub	Yes	Yes	North Temperate
Yintiaoling Natural Reserve	阴条岭自然保护区	Spiraea martini	毛枝绣线菊	Spiraea	Rosaceae	Angiospermae	Shrub	Yes	Yes	North Temperate
Yintiaoling Natural Reserve	阴条岭自然保护区	Spiraea ovalis	广椭绣线菊	Spiraea	Rosaceae	Angiospermae	Shrub	Yes	Yes	North Temperate
Yintiaoling Natural Reserve	阴条岭自然保护区	Spiraea pubescens	土庄绣线菊	Spiraea	Rosaceae	Angiospermae	Shrub	No	Yes	North Temperate
Yintiaoling Natural Reserve	阴条岭自然保护区	Spiraea rosthornii	南川绣线菊	Spiraea	Rosaceae	Angiospermae	Shrub	Yes	Yes	North Temperate
Yintiaoling Natural Reserve	阴条岭自然保护区	Spiraea schneideriana	川滇绣线菊	Spiraea	Rosaceae	Angiospermae	Shrub	Yes	Yes	North Temperate
Yintiaoling Natural Reserve	阴条岭自然保护区	Spiraea veitchii	鄂西绣线菊	Spiraea	Rosaceae	Angiospermae	Shrub	Yes	Yes	North Temperate
Yintiaoling Natural Reserve	阴条岭自然保护区	Spiraea wilsonii	陕西绣线菊	Spiraea	Rosaceae	Angiospermae	Shrub	Yes	Yes	North Temperate
Yintiaoling Natural Reserve	阴条岭自然保护区	Stephanandra chinensis	华空木	Stephanandra	Rosaceae	Angiospermae	Shrub	Yes	Yes	East Asia
Yintiaoling Natural Reserve	阴条岭自然保护区	Stranvaesia amphidoxa	毛萼红果树	Stranvaesia	Rosaceae	Angiospermae	Shrub	Yes	Yes	Tropical Asia (Indo-Malaysia)
Yintiaoling Natural Reserve	阴条岭自然保护区	Stranvaesia davidiana	红果树	Stranvaesia	Rosaceae	Angiospermae	Shrub	No	Yes	Tropical Asia (Indo-Malaysia)
Yintiaoling Natural Reserve	阴条岭自然保护区	Stranvaesia davidiana var. undulata	波叶红果树	Stranvaesia	Rosaceae	Angiospermae	Shrub	No	Yes	Tropical Asia (Indo-Malaysia)
Yintiaoling Natural Reserve	阴条岭自然保护区	Spiraea velutina	绒毛绣线菊	Spiraea	Rosaceae	Angiospermae	Shrub	Yes	Yes	North Temperate
Yintiaoling Natural Reserve	阴条岭自然保护区	Aeschynomene indica	合萌	Aeschynomene	Fabaceae	Angiospermae	Herb	No	Yes	Pantropic
Yintiaoling Natural Reserve	阴条岭自然保护区	Albizia julibrissin	合欢	Albizia	Fabaceae	Angiospermae	Tree	No	Yes	Pantropic
Yintiaoling Natural Reserve	阴条岭自然保护区	Albizia kalkora	山槐	Albizia	Fabaceae	Angiospermae	Tree	No	Yes	Pantropic
Yintiaoling Natural Reserve	阴条岭自然保护区	Amorpha fruticosa	紫穗槐	Amorpha	Fabaceae	Angiospermae	Shrub	No	Yes	East Asia and North America disjuncted
Yintiaoling Natural Reserve	阴条岭自然保护区	Apios fortunei	土圞儿	Apios	Fabaceae	Angiospermae	Herb	No	Yes	East Asia and North America disjuncted
Yintiaoling Natural Reserve	阴条岭自然保护区	Astragalus chrysopterus	金翼黄耆	Astragalus	Fabaceae	Angiospermae	Herb	Yes	Yes	Cosmopolitan
Yintiaoling Natural Reserve	阴条岭自然保护区	Phyllolobium chinense	蔓黄芪	Phyllolobium	Fabaceae	Angiospermae	Herb	Yes	Yes	Endemic to China
Yintiaoling Natural Reserve	阴条岭自然保护区	Astragalus henryi	秦岭黄耆	Astragalus	Fabaceae	Angiospermae	Shrub	Yes	Yes	Cosmopolitan
Yintiaoling Natural Reserve	阴条岭自然保护区	Astragalus leansanicus	莲山黄耆	Astragalus	Fabaceae	Angiospermae	Herb	Yes	Yes	Cosmopolitan
Yintiaoling Natural Reserve	阴条岭自然保护区	Astragalus mongholicus	蒙古黄耆	Astragalus	Fabaceae	Angiospermae	Herb	No	Yes	Cosmopolitan
Yintiaoling Natural Reserve	阴条岭自然保护区	Astragalus sinicus	紫云英	Astragalus	Fabaceae	Angiospermae	Herb	No	Yes	Cosmopolitan
Yintiaoling Natural Reserve	阴条岭自然保护区	Bauhinia brachycarpa	鞍叶羊蹄甲	Bauhinia	Fabaceae	Angiospermae	Shrub	No	Yes	Pantropic
Yintiaoling Natural Reserve	阴条岭自然保护区	Bauhinia championii	龙须藤	Bauhinia	Fabaceae	Angiospermae	Shrub	No	Yes	Pantropic
Yintiaoling Natural Reserve	阴条岭自然保护区	Bauhinia glauca subsp. tenuiflora	薄叶羊蹄甲	Bauhinia	Fabaceae	Angiospermae	Liana	No	Yes	Pantropic
Yintiaoling Natural Reserve	阴条岭自然保护区	Caesalpinia crista	华南云实	Caesalpinia	Fabaceae	Angiospermae	Shrub	No	Yes	Pantropic
Yintiaoling Natural Reserve	阴条岭自然保护区	Caesalpinia decapetala	云实	Caesalpinia	Fabaceae	Angiospermae	Shrub	No	Yes	Pantropic
Yintiaoling Natural Reserve	阴条岭自然保护区	Campylotropis macrocarpa	杭子梢	Campylotropis	Fabaceae	Angiospermae	Herb	No	Yes	Temperate Asia
Yintiaoling Natural Reserve	阴条岭自然保护区	Campylotropis macrocarpa var. hupehensis	太白山杭子梢	Campylotropis	Fabaceae	Angiospermae	Shrub	No	Yes	Temperate Asia
Yintiaoling Natural Reserve	阴条岭自然保护区	Campylotropis polyantha	小雀花	Campylotropis	Fabaceae	Angiospermae	Herb	Yes	Yes	Temperate Asia
Yintiaoling Natural Reserve	阴条岭自然保护区	Caragana sinica	锦鸡儿	Caragana	Fabaceae	Angiospermae	Herb	No	Yes	Temperate Asia
Yintiaoling Natural Reserve	阴条岭自然保护区	Caragana stipitata	柄荚锦鸡儿	Caragana	Fabaceae	Angiospermae	Herb	Yes	Yes	Temperate Asia
Yintiaoling Natural Reserve	阴条岭自然保护区	Senna nomame	豆茶决明	Senna	Fabaceae	Angiospermae	Herb	No	Yes	North Temperate
Yintiaoling Natural Reserve	阴条岭自然保护区	Cercis chinensis	紫荆	Cercis	Fabaceae	Angiospermae	Shrub	No	Yes	North Temperate
Yintiaoling Natural Reserve	阴条岭自然保护区	Cercis glabra	湖北紫荆	Cercis	Fabaceae	Angiospermae	Shrub	Yes	Yes	North Temperate
Yintiaoling Natural Reserve	阴条岭自然保护区	Cercis racemosa	垂丝紫荆	Cercis	Fabaceae	Angiospermae	Tree	No	Yes	North Temperate
Yintiaoling Natural Reserve	阴条岭自然保护区	Cladrastis delavayi	小花香槐	Cladrastis	Fabaceae	Angiospermae	Shrub	Yes	Yes	East Asia and North America disjuncted
Yintiaoling Natural Reserve	阴条岭自然保护区	Cladrastis wilsonii	香槐	Cladrastis	Fabaceae	Angiospermae	Shrub	Yes	Yes	East Asia and North America disjuncted
Yintiaoling Natural Reserve	阴条岭自然保护区	Dalbergia assamica	秧青	Dalbergia	Fabaceae	Angiospermae	Tree	No	No	Pantropic
Yintiaoling Natural Reserve	阴条岭自然保护区	Dalbergia dyeriana	大金刚藤	Dalbergia	Fabaceae	Angiospermae	Liana	Yes	Yes	Pantropic
Yintiaoling Natural Reserve	阴条岭自然保护区	Dalbergia hancei	藤黄檀	Dalbergia	Fabaceae	Angiospermae	Shrub	Yes	Yes	Pantropic
Yintiaoling Natural Reserve	阴条岭自然保护区	Dalbergia hupeana	黄檀	Dalbergia	Fabaceae	Angiospermae	Shrub	No	Yes	Pantropic
Yintiaoling Natural Reserve	阴条岭自然保护区	Dalbergia mimosoides	象鼻藤	Dalbergia	Fabaceae	Angiospermae	Herb	No	Yes	Pantropic
Yintiaoling Natural Reserve	阴条岭自然保护区	Dalbergia stenophylla	狭叶黄檀	Dalbergia	Fabaceae	Angiospermae	Shrub	No	Yes	Pantropic
Yintiaoling Natural Reserve	阴条岭自然保护区	Ohwia caudata	小槐花	Ohwia	Fabaceae	Angiospermae	Herb	No	Yes	Pantropic
Yintiaoling Natural Reserve	阴条岭自然保护区	Desmodium elegans	圆锥山蚂蝗	Desmodium	Fabaceae	Angiospermae	Shrub	No	Yes	East Asia and North America disjuncted
Yintiaoling Natural Reserve	阴条岭自然保护区	Desmodium multiflorum	饿蚂蝗	Desmodium	Fabaceae	Angiospermae	Shrub	No	Yes	East Asia and North America disjuncted
Yintiaoling Natural Reserve	阴条岭自然保护区	Desmodium sequax	长波叶山蚂蝗	Desmodium	Fabaceae	Angiospermae	Herb	No	Yes	East Asia and North America disjuncted
Yintiaoling Natural Reserve	阴条岭自然保护区	Gleditsia sinensis	皂荚	Gleditsia	Fabaceae	Angiospermae	Herb	Yes	Yes	East Asia and North America disjuncted
Yintiaoling Natural Reserve	阴条岭自然保护区	Glycine soja	野大豆	Glycine	Fabaceae	Angiospermae	Herb	No	Yes	Tropical Asia and Tropical Australasia
Yintiaoling Natural Reserve	阴条岭自然保护区	Gymnocladus chinensis	肥皂荚	Gymnocladus	Fabaceae	Angiospermae	Tree	No	Yes	East Asia and North America disjuncted
Yintiaoling Natural Reserve	阴条岭自然保护区	Indigofera amblyantha	多花木蓝	Indigofera	Fabaceae	Angiospermae	Herb	Yes	Yes	Pantropic
Yintiaoling Natural Reserve	阴条岭自然保护区	Indigofera carlesii	苏木蓝	Indigofera	Fabaceae	Angiospermae	Shrub	Yes	Yes	Pantropic
Yintiaoling Natural Reserve	阴条岭自然保护区	Indigofera kirilowii	花木蓝	Indigofera	Fabaceae	Angiospermae	Shrub	No	Yes	Pantropic
Yintiaoling Natural Reserve	阴条岭自然保护区	Indigofera bungeana	河北木蓝	Indigofera	Fabaceae	Angiospermae	Shrub	No	Yes	Pantropic
Yintiaoling Natural Reserve	阴条岭自然保护区	Indigofera silvestrii	刺序木蓝	Indigofera	Fabaceae	Angiospermae	Shrub	Yes	Yes	Pantropic
Yintiaoling Natural Reserve	阴条岭自然保护区	Kummerowia stipulacea	长萼鸡眼草	Kummerowia	Fabaceae	Angiospermae	Herb	No	Yes	East Asia and North America disjuncted
Yintiaoling Natural Reserve	阴条岭自然保护区	Kummerowia striata	鸡眼草	Kummerowia	Fabaceae	Angiospermae	Herb	No	Yes	East Asia and North America disjuncted
Yintiaoling Natural Reserve	阴条岭自然保护区	Lathyrus davidii	大山黧豆	Lathyrus	Fabaceae	Angiospermae	Herb	No	Yes	North Temperate
Yintiaoling Natural Reserve	阴条岭自然保护区	Lathyrus dielsianus	中华山黧豆	Lathyrus	Fabaceae	Angiospermae	Herb	Yes	Yes	North Temperate
Yintiaoling Natural Reserve	阴条岭自然保护区	Lathyrus pratensis	牧地山黧豆	Lathyrus	Fabaceae	Angiospermae	Herb	No	Yes	North Temperate
Yintiaoling Natural Reserve	阴条岭自然保护区	Lathyrus quinquenervius	山黧豆	Lathyrus	Fabaceae	Angiospermae	Herb	No	Yes	North Temperate
Yintiaoling Natural Reserve	阴条岭自然保护区	Lespedeza bicolor	胡枝子	Lespedeza	Fabaceae	Angiospermae	Herb	No	Yes	East Asia and North America disjuncted
Yintiaoling Natural Reserve	阴条岭自然保护区	Lespedeza buergeri	绿叶胡枝子	Lespedeza	Fabaceae	Angiospermae	Herb	No	Yes	East Asia and North America disjuncted
Yintiaoling Natural Reserve	阴条岭自然保护区	Lespedeza chinensis	中华胡枝子	Lespedeza	Fabaceae	Angiospermae	Herb	Yes	Yes	East Asia and North America disjuncted
Yintiaoling Natural Reserve	阴条岭自然保护区	Lespedeza cuneata	截叶铁扫帚	Lespedeza	Fabaceae	Angiospermae	Herb	No	Yes	East Asia and North America disjuncted
Yintiaoling Natural Reserve	阴条岭自然保护区	Lespedeza cyrtobotrya	短梗胡枝子	Lespedeza	Fabaceae	Angiospermae	Shrub	No	Yes	East Asia and North America disjuncted
Yintiaoling Natural Reserve	阴条岭自然保护区	Lespedeza davidii	大叶胡枝子	Lespedeza	Fabaceae	Angiospermae	Herb	No	Yes	East Asia and North America disjuncted
Yintiaoling Natural Reserve	阴条岭自然保护区	Lespedeza floribunda	多花胡枝子	Lespedeza	Fabaceae	Angiospermae	Herb	No	Yes	East Asia and North America disjuncted
Yintiaoling Natural Reserve	阴条岭自然保护区	Lespedeza thunbergii subsp. formosa	美丽胡枝子	Lespedeza	Fabaceae	Angiospermae	Herb	No	Yes	East Asia and North America disjuncted
Yintiaoling Natural Reserve	阴条岭自然保护区	Lespedeza pilosa	铁马鞭	Lespedeza	Fabaceae	Angiospermae	Herb	Yes	Yes	East Asia and North America disjuncted
Yintiaoling Natural Reserve	阴条岭自然保护区	Lespedeza tomentosa	绒毛胡枝子	Lespedeza	Fabaceae	Angiospermae	Shrub	No	Yes	East Asia and North America disjuncted
Yintiaoling Natural Reserve	阴条岭自然保护区	Lespedeza virgata	细梗胡枝子	Lespedeza	Fabaceae	Angiospermae	Herb	No	Yes	East Asia and North America disjuncted
Yintiaoling Natural Reserve	阴条岭自然保护区	Lotus corniculatus	百脉根	Lotus	Fabaceae	Angiospermae	Herb	No	Yes	Old World Temperate
Yintiaoling Natural Reserve	阴条岭自然保护区	Maackia hupehensis	马鞍树	Maackia	Fabaceae	Angiospermae	Tree	Yes	Yes	East Asia
Yintiaoling Natural Reserve	阴条岭自然保护区	Medicago lupulina	天蓝苜蓿	Medicago	Fabaceae	Angiospermae	Herb	No	Yes	Old World Temperate
Yintiaoling Natural Reserve	阴条岭自然保护区	Medicago minima	小苜蓿	Medicago	Fabaceae	Angiospermae	Herb	No	Yes	Old World Temperate
Yintiaoling Natural Reserve	阴条岭自然保护区	Melilotus albus	白花草木樨	Melilotus	Fabaceae	Angiospermae	Herb	No	Yes	Old World Temperate
Yintiaoling Natural Reserve	阴条岭自然保护区	Melilotus indicus	印度草木樨	Melilotus	Fabaceae	Angiospermae	Herb	No	Yes	Old World Temperate
Yintiaoling Natural Reserve	阴条岭自然保护区	Melilotus officinalis	草木樨	Melilotus	Fabaceae	Angiospermae	Herb	No	Yes	Old World Temperate
Yintiaoling Natural Reserve	阴条岭自然保护区	Callerya nitida	亮叶鸡血藤	Callerya	Fabaceae	Angiospermae	Liana	Yes	Yes	Old World Tropic
Yintiaoling Natural Reserve	阴条岭自然保护区	Millettia pachycarpa	厚果崖豆藤	Millettia	Fabaceae	Angiospermae	Liana	No	Yes	Pantropic
Yintiaoling Natural Reserve	阴条岭自然保护区	Callerya sericosema	锈毛鸡血藤	Callerya	Fabaceae	Angiospermae	Shrub	Yes	Yes	Old World Tropic
Yintiaoling Natural Reserve	阴条岭自然保护区	Callerya dielsiana	香花鸡血藤	Callerya	Fabaceae	Angiospermae	Liana	Yes	Yes	Old World Tropic
Yintiaoling Natural Reserve	阴条岭自然保护区	Mucuna sempervirens	常春油麻藤	Mucuna	Fabaceae	Angiospermae	Liana	No	Yes	Pantropic
Yintiaoling Natural Reserve	阴条岭自然保护区	Ormosia hosiei	红豆树	Ormosia	Fabaceae	Angiospermae	Tree	Yes	Yes	Tropical Asia and Tropical America disjuncted
Yintiaoling Natural Reserve	阴条岭自然保护区	Ormosia nuda	秃叶红豆	Ormosia	Fabaceae	Angiospermae	Tree	Yes	Yes	Tropical Asia and Tropical America disjuncted
Yintiaoling Natural Reserve	阴条岭自然保护区	Hylodesmum podocarpum subsp. fallax	宽卵叶长柄山蚂蝗	Hylodesmum	Fabaceae	Angiospermae	Herb	No	Yes	East Asia and North America disjuncted
Yintiaoling Natural Reserve	阴条岭自然保护区	Hylodesmum oldhamii	羽叶长柄山蚂蝗	Hylodesmum	Fabaceae	Angiospermae	Herb	No	Yes	East Asia and North America disjuncted
Yintiaoling Natural Reserve	阴条岭自然保护区	Hylodesmum podocarpum	长柄山蚂蝗	Hylodesmum	Fabaceae	Angiospermae	Herb	No	Yes	East Asia and North America disjuncted
Yintiaoling Natural Reserve	阴条岭自然保护区	Hylodesmum podocarpum subsp. oxyphyllum	尖叶长柄山蚂蝗	Hylodesmum	Fabaceae	Angiospermae	Herb	No	Yes	East Asia and North America disjuncted
Yintiaoling Natural Reserve	阴条岭自然保护区	Hylodesmum podocarpum subsp. szechuenense	四川长柄山蚂蝗	Hylodesmum	Fabaceae	Angiospermae	Herb	No	Yes	East Asia and North America disjuncted
Yintiaoling Natural Reserve	阴条岭自然保护区	Pueraria edulis	食用葛	Pueraria	Fabaceae	Angiospermae	Liana	No	Yes	Tropical Asia (Indo-Malaysia)
Yintiaoling Natural Reserve	阴条岭自然保护区	Pueraria montana	葛	Pueraria	Fabaceae	Angiospermae	Liana	No	Yes	Tropical Asia (Indo-Malaysia)
Yintiaoling Natural Reserve	阴条岭自然保护区	Pueraria montana var. thomsonii	粉葛	Pueraria	Fabaceae	Angiospermae	Liana	No	Yes	Tropical Asia (Indo-Malaysia)
Yintiaoling Natural Reserve	阴条岭自然保护区	Pueraria peduncularis	苦葛	Pueraria	Fabaceae	Angiospermae	Herb	No	Yes	Tropical Asia (Indo-Malaysia)
Yintiaoling Natural Reserve	阴条岭自然保护区	Rhynchosia himalensis var. craibiana	紫脉花鹿藿	Rhynchosia	Fabaceae	Angiospermae	Herb	No	Yes	Pantropic
Yintiaoling Natural Reserve	阴条岭自然保护区	Rhynchosia dielsii	菱叶鹿藿	Rhynchosia	Fabaceae	Angiospermae	Herb	Yes	Yes	Pantropic
Yintiaoling Natural Reserve	阴条岭自然保护区	Rhynchosia minima	小鹿藿	Rhynchosia	Fabaceae	Angiospermae	Herb	No	Yes	Pantropic
Yintiaoling Natural Reserve	阴条岭自然保护区	Rhynchosia volubilis	鹿藿	Rhynchosia	Fabaceae	Angiospermae	Herb	No	Yes	Pantropic
Yintiaoling Natural Reserve	阴条岭自然保护区	Robinia pseudoacacia	刺槐	Robinia	Fabaceae	Angiospermae	Tree	No	No	East Asia and North America disjuncted
Yintiaoling Natural Reserve	阴条岭自然保护区	Sophora flavescens	苦参	Sophora	Fabaceae	Angiospermae	Shrub	No	Yes	Cosmopolitan
Yintiaoling Natural Reserve	阴条岭自然保护区	Styphnolobium japonicum	槐	Styphnolobium	Fabaceae	Angiospermae	Tree	No	Yes	East Asia
Yintiaoling Natural Reserve	阴条岭自然保护区	Sophora davidii	白刺花	Sophora	Fabaceae	Angiospermae	Herb	Yes	Yes	Cosmopolitan
Yintiaoling Natural Reserve	阴条岭自然保护区	Trifolium pratense	红车轴草	Trifolium	Fabaceae	Angiospermae	Herb	No	Yes	North Temperate
Yintiaoling Natural Reserve	阴条岭自然保护区	Trifolium repens	白车轴草	Trifolium	Fabaceae	Angiospermae	Herb	No	Yes	North Temperate
Yintiaoling Natural Reserve	阴条岭自然保护区	Vicia amoena	山野豌豆	Vicia	Fabaceae	Angiospermae	Herb	No	Yes	North Temperate
Yintiaoling Natural Reserve	阴条岭自然保护区	Vicia sativa subsp. nigra	窄叶野豌豆	Vicia	Fabaceae	Angiospermae	Herb	No	Yes	North Temperate
Yintiaoling Natural Reserve	阴条岭自然保护区	Vicia bungei	大花野豌豆	Vicia	Fabaceae	Angiospermae	Herb	No	Yes	North Temperate
Yintiaoling Natural Reserve	阴条岭自然保护区	Vicia chinensis	华野豌豆	Vicia	Fabaceae	Angiospermae	Herb	Yes	Yes	North Temperate
Yintiaoling Natural Reserve	阴条岭自然保护区	Vicia cracca	广布野豌豆	Vicia	Fabaceae	Angiospermae	Herb	No	Yes	North Temperate
Yintiaoling Natural Reserve	阴条岭自然保护区	Vicia sinogigantea	大野豌豆	Vicia	Fabaceae	Angiospermae	Herb	Yes	Yes	North Temperate
Yintiaoling Natural Reserve	阴条岭自然保护区	Vicia hirsuta	小巢菜	Vicia	Fabaceae	Angiospermae	Herb	No	Yes	North Temperate
Yintiaoling Natural Reserve	阴条岭自然保护区	Vicia pseudo-orobus	大叶野豌豆	Vicia	Fabaceae	Angiospermae	Herb	No	Yes	North Temperate
Yintiaoling Natural Reserve	阴条岭自然保护区	Vicia sativa	救荒野豌豆	Vicia	Fabaceae	Angiospermae	Herb	No	Yes	North Temperate
Yintiaoling Natural Reserve	阴条岭自然保护区	Vicia sepium	野豌豆	Vicia	Fabaceae	Angiospermae	Herb	No	Yes	North Temperate
Yintiaoling Natural Reserve	阴条岭自然保护区	Vicia tetrasperma	四籽野豌豆	Vicia	Fabaceae	Angiospermae	Herb	No	Yes	North Temperate
Yintiaoling Natural Reserve	阴条岭自然保护区	Vicia unijuga	歪头菜	Vicia	Fabaceae	Angiospermae	Herb	No	Yes	North Temperate
Yintiaoling Natural Reserve	阴条岭自然保护区	Vigna vexillata	野豇豆	Vigna	Fabaceae	Angiospermae	Herb	No	Yes	Pantropic
Yintiaoling Natural Reserve	阴条岭自然保护区	Oxalis griffithii	山酢浆草	Oxalis	Oxalidaceae	Angiospermae	Herb	No	Yes	Cosmopolitan
Yintiaoling Natural Reserve	阴条岭自然保护区	Oxalis corymbosa	红花酢浆草	Oxalis	Oxalidaceae	Angiospermae	Herb	No	Yes	Cosmopolitan
Yintiaoling Natural Reserve	阴条岭自然保护区	Erodium stephanianum	牻牛儿苗	Erodium	Geraniaceae	Angiospermae	Herb	No	Yes	Mediterranean, West Asia to Central Asia
Yintiaoling Natural Reserve	阴条岭自然保护区	Geranium franchetii	灰岩紫地榆	Geranium	Geraniaceae	Angiospermae	Herb	Yes	Yes	Cosmopolitan
Yintiaoling Natural Reserve	阴条岭自然保护区	Geranium rosthornii	湖北老鹳草	Geranium	Geraniaceae	Angiospermae	Herb	Yes	Yes	Cosmopolitan
Yintiaoling Natural Reserve	阴条岭自然保护区	Geranium nepalense	尼泊尔老鹳草	Geranium	Geraniaceae	Angiospermae	Herb	No	Yes	Cosmopolitan
Yintiaoling Natural Reserve	阴条岭自然保护区	Geranium platyanthum	毛蕊老鹳草	Geranium	Geraniaceae	Angiospermae	Herb	No	Yes	Cosmopolitan
Yintiaoling Natural Reserve	阴条岭自然保护区	Geranium robertianum	汉荭鱼腥草	Geranium	Geraniaceae	Angiospermae	Herb	No	Yes	Cosmopolitan
Yintiaoling Natural Reserve	阴条岭自然保护区	Geranium sibiricum	鼠掌老鹳草	Geranium	Geraniaceae	Angiospermae	Herb	No	Yes	Cosmopolitan
Yintiaoling Natural Reserve	阴条岭自然保护区	Geranium wilfordii	老鹳草	Geranium	Geraniaceae	Angiospermae	Herb	No	Yes	Cosmopolitan
Yintiaoling Natural Reserve	阴条岭自然保护区	Geranium wlassovianum	灰背老鹳草	Geranium	Geraniaceae	Angiospermae	Herb	No	Yes	Cosmopolitan
Yintiaoling Natural Reserve	阴条岭自然保护区	Linum stelleroides	野亚麻	Linum	Linaceae	Angiospermae	Herb	No	Yes	North Temperate
Yintiaoling Natural Reserve	阴条岭自然保护区	Reinwardtia indica	石海椒	Reinwardtia	Linaceae	Angiospermae	Herb	No	Yes	East Asia
Yintiaoling Natural Reserve	阴条岭自然保护区	Acalypha acmophylla	尾叶铁苋菜	Acalypha	Euphorbiaceae	Angiospermae	Shrub	Yes	Yes	Pantropic
Yintiaoling Natural Reserve	阴条岭自然保护区	Acalypha australis	铁苋菜	Acalypha	Euphorbiaceae	Angiospermae	Herb	No	Yes	Pantropic
Yintiaoling Natural Reserve	阴条岭自然保护区	Acalypha supera	裂苞铁苋菜	Acalypha	Euphorbiaceae	Angiospermae	Herb	No	Yes	Pantropic
Yintiaoling Natural Reserve	阴条岭自然保护区	Alchornea davidii	山麻杆	Alchornea	Euphorbiaceae	Angiospermae	Shrub	Yes	Yes	Pantropic
Yintiaoling Natural Reserve	阴条岭自然保护区	Antidesma japonicum	日本五月茶	Antidesma	Phyllanthaceae	Angiospermae	Tree	No	No	Old World Tropic
Yintiaoling Natural Reserve	阴条岭自然保护区	Bischofia polycarpa	重阳木	Bischofia	Phyllanthaceae	Angiospermae	Tree	Yes	Yes	Tropical Asia (Indo-Malaysia)
Yintiaoling Natural Reserve	阴条岭自然保护区	Bridelia balansae	禾串树	Bridelia	Phyllanthaceae	Angiospermae	Tree	No	Yes	Tropical Asia to Tropical Africa
Yintiaoling Natural Reserve	阴条岭自然保护区	Croton tiglium	巴豆	Croton	Euphorbiaceae	Angiospermae	Shrub	No	Yes	Pantropic
Yintiaoling Natural Reserve	阴条岭自然保护区	Discocleidion rufescens	假奓包叶	Discocleidion	Euphorbiaceae	Angiospermae	Shrub	No	Yes	East Asia
Yintiaoling Natural Reserve	阴条岭自然保护区	Euphorbia esula	乳浆大戟	Euphorbia	Euphorbiaceae	Angiospermae	Herb	No	Yes	Cosmopolitan
Yintiaoling Natural Reserve	阴条岭自然保护区	Euphorbia helioscopia	泽漆	Euphorbia	Euphorbiaceae	Angiospermae	Herb	No	Yes	Cosmopolitan
Yintiaoling Natural Reserve	阴条岭自然保护区	Euphorbia hirta	飞扬草	Euphorbia	Euphorbiaceae	Angiospermae	Herb	No	Yes	Cosmopolitan
Yintiaoling Natural Reserve	阴条岭自然保护区	Parthenocissus tricuspidata	地锦	Parthenocissus	Vitaceae	Angiospermae	Herb	No	Yes	East Asia and North America disjuncted
Yintiaoling Natural Reserve	阴条岭自然保护区	Euphorbia hylonoma	湖北大戟	Euphorbia	Euphorbiaceae	Angiospermae	Herb	No	Yes	Cosmopolitan
Yintiaoling Natural Reserve	阴条岭自然保护区	Knoxia roxburghii	红大戟	Knoxia	Rubiaceae	Angiospermae	Herb	No	No	Tropical Asia to Tropical Africa
Yintiaoling Natural Reserve	阴条岭自然保护区	Euphorbia lathyris	续随子	Euphorbia	Euphorbiaceae	Angiospermae	Herb	No	Yes	Cosmopolitan
Yintiaoling Natural Reserve	阴条岭自然保护区	Euphorbia maculata	斑地锦	Euphorbia	Euphorbiaceae	Angiospermae	Herb	No	Yes	Cosmopolitan
Yintiaoling Natural Reserve	阴条岭自然保护区	Euphorbia pekinensis	大戟	Euphorbia	Euphorbiaceae	Angiospermae	Herb	No	Yes	Cosmopolitan
Yintiaoling Natural Reserve	阴条岭自然保护区	Euphorbia sieboldiana	钩腺大戟	Euphorbia	Euphorbiaceae	Angiospermae	Herb	No	Yes	Cosmopolitan
Yintiaoling Natural Reserve	阴条岭自然保护区	Euphorbia sikkimensis	黄苞大戟	Euphorbia	Euphorbiaceae	Angiospermae	Herb	No	Yes	Cosmopolitan
Yintiaoling Natural Reserve	阴条岭自然保护区	Euphorbia thymifolia	千根草	Euphorbia	Euphorbiaceae	Angiospermae	Herb	No	Yes	Cosmopolitan
Yintiaoling Natural Reserve	阴条岭自然保护区	Excoecaria acerifolia var. cuspidata	狭叶土沉香	Excoecaria	Euphorbiaceae	Angiospermae	Shrub	No	Yes	Tropical Asia to Tropical Africa
Yintiaoling Natural Reserve	阴条岭自然保护区	Flueggea acicularis	毛白饭树	Flueggea	Phyllanthaceae	Angiospermae	Shrub	Yes	Yes	Old World Tropic
Yintiaoling Natural Reserve	阴条岭自然保护区	Flueggea suffruticosa	一叶萩	Flueggea	Phyllanthaceae	Angiospermae	Shrub	No	Yes	Old World Tropic
Yintiaoling Natural Reserve	阴条岭自然保护区	Glochidion daltonii	革叶算盘子	Glochidion	Phyllanthaceae	Angiospermae	Herb	No	Yes	Pantropic
Yintiaoling Natural Reserve	阴条岭自然保护区	Glochidion puberum	算盘子	Glochidion	Phyllanthaceae	Angiospermae	Herb	No	Yes	Pantropic
Yintiaoling Natural Reserve	阴条岭自然保护区	Glochidion wilsonii	湖北算盘子	Glochidion	Phyllanthaceae	Angiospermae	Herb	Yes	Yes	Pantropic
Yintiaoling Natural Reserve	阴条岭自然保护区	Leptopus chinensis	雀儿舌头	Leptopus	Phyllanthaceae	Angiospermae	Herb	No	Yes	Tropical Asia and Tropical Australasia
Yintiaoling Natural Reserve	阴条岭自然保护区	Mallotus tenuifolius	野桐	Mallotus	Euphorbiaceae	Angiospermae	Shrub	Yes	Yes	Old World Tropic
Yintiaoling Natural Reserve	阴条岭自然保护区	Mallotus apelta	白背叶	Mallotus	Euphorbiaceae	Angiospermae	Herb	No	Yes	Old World Tropic
Yintiaoling Natural Reserve	阴条岭自然保护区	Mallotus barbatus	毛桐	Mallotus	Euphorbiaceae	Angiospermae	Shrub	No	Yes	Old World Tropic
Yintiaoling Natural Reserve	阴条岭自然保护区	Mallotus millietii	崖豆藤野桐	Mallotus	Euphorbiaceae	Angiospermae	Shrub	Yes	Yes	Old World Tropic
Yintiaoling Natural Reserve	阴条岭自然保护区	Mallotus tenuifolius var. paxii	红叶野桐	Mallotus	Euphorbiaceae	Angiospermae	Shrub	No	Yes	Old World Tropic
Yintiaoling Natural Reserve	阴条岭自然保护区	Mallotus philippensis	粗糠柴	Mallotus	Euphorbiaceae	Angiospermae	Shrub	No	Yes	Old World Tropic
Yintiaoling Natural Reserve	阴条岭自然保护区	Mallotus repandus	石岩枫	Mallotus	Euphorbiaceae	Angiospermae	Shrub	No	Yes	Old World Tropic
Yintiaoling Natural Reserve	阴条岭自然保护区	Mallotus repandus var. chrysocarpus	杠香藤	Mallotus	Euphorbiaceae	Angiospermae	Liana	No	Yes	Old World Tropic
Yintiaoling Natural Reserve	阴条岭自然保护区	Phyllanthus ussuriensis	蜜甘草	Phyllanthus	Phyllanthaceae	Angiospermae	Herb	No	Yes	Pantropic
Yintiaoling Natural Reserve	阴条岭自然保护区	Phyllanthus urinaria	叶下珠	Phyllanthus	Phyllanthaceae	Angiospermae	Herb	No	Yes	Pantropic
Yintiaoling Natural Reserve	阴条岭自然保护区	Ricinus communis	蓖麻	Ricinus	Euphorbiaceae	Angiospermae	Herb	No	Yes	Tropical Asia to Tropical Africa
Yintiaoling Natural Reserve	阴条岭自然保护区	Triadica cochinchinensis	山乌桕	Triadica	Euphorbiaceae	Angiospermae	Tree	No	Yes	Pantropic
Yintiaoling Natural Reserve	阴条岭自然保护区	Triadica sebifera	乌桕	Triadica	Euphorbiaceae	Angiospermae	Tree	No	Yes	Pantropic
Yintiaoling Natural Reserve	阴条岭自然保护区	Speranskia cantonensis	广东地构叶	Speranskia	Euphorbiaceae	Angiospermae	Herb	Yes	Yes	Endemic to China
Yintiaoling Natural Reserve	阴条岭自然保护区	Vernicia fordii	油桐	Vernicia	Euphorbiaceae	Angiospermae	Tree	No	Yes	East Asia
Yintiaoling Natural Reserve	阴条岭自然保护区	Daphniphyllum angustifolium	狭叶虎皮楠	Daphniphyllum	Daphniphyllaceae	Angiospermae	Tree	Yes	Yes	Tropical Asia (Indo-Malaysia)
Yintiaoling Natural Reserve	阴条岭自然保护区	Daphniphyllum macropodium	交让木	Daphniphyllum	Daphniphyllaceae	Angiospermae	Tree	No	Yes	Tropical Asia (Indo-Malaysia)
Yintiaoling Natural Reserve	阴条岭自然保护区	Daphniphyllum oldhamii	虎皮楠	Daphniphyllum	Daphniphyllaceae	Angiospermae	Tree	No	Yes	Tropical Asia (Indo-Malaysia)
Yintiaoling Natural Reserve	阴条岭自然保护区	Boenninghausenia albiflora	臭节草	Boenninghausenia	Rutaceae	Angiospermae	Herb	No	Yes	Tropical Asia (Indo-Malaysia)
Yintiaoling Natural Reserve	阴条岭自然保护区	Citrus cavaleriei	宜昌橙	Citrus	Rutaceae	Angiospermae	Shrub	Yes	Yes	Tropical Asia (Indo-Malaysia)
Yintiaoling Natural Reserve	阴条岭自然保护区	Citrus medica	香橼	Citrus	Rutaceae	Angiospermae	Shrub	No	Yes	Tropical Asia (Indo-Malaysia)
Yintiaoling Natural Reserve	阴条岭自然保护区	Citrus reticulata	柑橘	Citrus	Rutaceae	Angiospermae	Tree	No	Yes	Tropical Asia (Indo-Malaysia)
Yintiaoling Natural Reserve	阴条岭自然保护区	Clausena lansium	黄皮	Clausena	Rutaceae	Angiospermae	Tree	No	Yes	Old World Tropic
Yintiaoling Natural Reserve	阴条岭自然保护区	Tetradium glabrifolia	楝叶吴萸	Evodia	Rutaceae	Angiospermae	Shrub	No	Yes	Tropical Asia and Tropical Australasia
Yintiaoling Natural Reserve	阴条岭自然保护区	Tetradium daniellii	臭檀吴萸	Tetradium	Rutaceae	Angiospermae	Shrub	No	Yes	Old World Tropic
Yintiaoling Natural Reserve	阴条岭自然保护区	Tetradium ruticarpum	吴茱萸	Tetradium	Rutaceae	Angiospermae	Shrub	No	Yes	Old World Tropic
Yintiaoling Natural Reserve	阴条岭自然保护区	Orixa japonica	臭常山	Orixa	Rutaceae	Angiospermae	Shrub	No	Yes	East Asia
Yintiaoling Natural Reserve	阴条岭自然保护区	Phellodendron amurense	黄檗	Phellodendron	Rutaceae	Angiospermae	Tree	No	Yes	East Asia
Yintiaoling Natural Reserve	阴条岭自然保护区	Phellodendron chinense	川黄檗	Phellodendron	Rutaceae	Angiospermae	Tree	Yes	Yes	East Asia
Yintiaoling Natural Reserve	阴条岭自然保护区	Phellodendron chinense var. glabriusculum	秃叶黄檗	Phellodendron	Rutaceae	Angiospermae	Tree	Yes	Yes	East Asia
Yintiaoling Natural Reserve	阴条岭自然保护区	Citrus trifoliata	枳	Citrus	Rutaceae	Angiospermae	Shrub	Yes	Yes	Tropical Asia (Indo-Malaysia)
Yintiaoling Natural Reserve	阴条岭自然保护区	Ephedra equisetina	木贼麻黄	Ephedra	Ephedraceae	Gymnospermae	Shrub	No	Yes	Pantropic
Yintiaoling Natural Reserve	阴条岭自然保护区	Skimmia arborescens	乔木茵芋	Skimmia	Rutaceae	Angiospermae	Tree	No	Yes	East Asia
Yintiaoling Natural Reserve	阴条岭自然保护区	Skimmia reevesiana	茵芋	Skimmia	Rutaceae	Angiospermae	Shrub	No	Yes	East Asia
Yintiaoling Natural Reserve	阴条岭自然保护区	Toddalia asiatica	飞龙掌血	Toddalia	Rutaceae	Angiospermae	Shrub	No	Yes	Tropical Asia to Tropical Africa
Yintiaoling Natural Reserve	阴条岭自然保护区	Zanthoxylum bungeanum	花椒	Zanthoxylum	Rutaceae	Angiospermae	Shrub	No	Yes	Pantropic
Yintiaoling Natural Reserve	阴条岭自然保护区	Zanthoxylum dissitum	砚壳花椒	Zanthoxylum	Rutaceae	Angiospermae	Shrub	Yes	Yes	Pantropic
Yintiaoling Natural Reserve	阴条岭自然保护区	Zanthoxylum echinocarpum	刺壳花椒	Zanthoxylum	Rutaceae	Angiospermae	Shrub	Yes	Yes	Pantropic
Yintiaoling Natural Reserve	阴条岭自然保护区	Piper pubicatulum	岩椒	Piper	Piperaceae	Angiospermae	Shrub	No	Yes	Pantropic
Yintiaoling Natural Reserve	阴条岭自然保护区	Zanthoxylum micranthum	小花花椒	Zanthoxylum	Rutaceae	Angiospermae	Shrub	Yes	Yes	Pantropic
Yintiaoling Natural Reserve	阴条岭自然保护区	Zanthoxylum nitidum	两面针	Zanthoxylum	Rutaceae	Angiospermae	Shrub	No	Yes	Pantropic
Yintiaoling Natural Reserve	阴条岭自然保护区	Zanthoxylum dimorphophyllum	异叶花椒	Zanthoxylum	Rutaceae	Angiospermae	Shrub	No	Yes	Pantropic
Yintiaoling Natural Reserve	阴条岭自然保护区	Zanthoxylum dimorphophyllum var. spinifolium	刺异叶花椒	Zanthoxylum	Rutaceae	Angiospermae	Shrub	No	Yes	Pantropic
Yintiaoling Natural Reserve	阴条岭自然保护区	Zanthoxylum armatum	竹叶花椒	Zanthoxylum	Rutaceae	Angiospermae	Liana	Yes	Yes	Pantropic
Yintiaoling Natural Reserve	阴条岭自然保护区	Zanthoxylum armatum var. ferrugineum	毛竹叶花椒	Zanthoxylum	Rutaceae	Angiospermae	Shrub	No	Yes	Pantropic
Yintiaoling Natural Reserve	阴条岭自然保护区	Zanthoxylum scandens	花椒簕	Zanthoxylum	Rutaceae	Angiospermae	Shrub	No	Yes	Pantropic
Yintiaoling Natural Reserve	阴条岭自然保护区	Zanthoxylum simulans	野花椒	Zanthoxylum	Rutaceae	Angiospermae	Shrub	Yes	Yes	Pantropic
Yintiaoling Natural Reserve	阴条岭自然保护区	Zanthoxylum stenophyllum	狭叶花椒	Zanthoxylum	Rutaceae	Angiospermae	Shrub	Yes	Yes	Pantropic
Yintiaoling Natural Reserve	阴条岭自然保护区	Zanthoxylum undulatifolium	浪叶花椒	Zanthoxylum	Rutaceae	Angiospermae	Tree	Yes	Yes	Pantropic
Yintiaoling Natural Reserve	阴条岭自然保护区	Ailanthus altissima	臭椿	Ailanthus	Simaroubaceae	Angiospermae	Tree	No	Yes	Tropical Asia and Tropical Australasia
Yintiaoling Natural Reserve	阴条岭自然保护区	Ailanthus altissima var. sutchuenensis	大果臭椿	Ailanthus	Simaroubaceae	Angiospermae	Tree	No	Yes	Tropical Asia and Tropical Australasia
Yintiaoling Natural Reserve	阴条岭自然保护区	Picrasma quassioides	苦树	Picrasma	Simaroubaceae	Angiospermae	Tree	No	Yes	Tropical Asia and Tropical America disjuncted
Yintiaoling Natural Reserve	阴条岭自然保护区	Melia azedarach	楝	Melia	Meliaceae	Angiospermae	Tree	No	Yes	Old World Tropic
Yintiaoling Natural Reserve	阴条岭自然保护区	Toona ciliata	红椿	Toona	Meliaceae	Angiospermae	Tree	No	Yes	Tropical Asia and Tropical Australasia
Yintiaoling Natural Reserve	阴条岭自然保护区	Toona sinensis	香椿	Toona	Meliaceae	Angiospermae	Tree	No	Yes	Tropical Asia and Tropical Australasia
Yintiaoling Natural Reserve	阴条岭自然保护区	Polygala arillata	荷包山桂花	Polygala	Polygalaceae	Angiospermae	Shrub	No	Yes	Cosmopolitan
Yintiaoling Natural Reserve	阴条岭自然保护区	Polygala caudata	尾叶远志	Polygala	Polygalaceae	Angiospermae	Herb	Yes	Yes	Cosmopolitan
Yintiaoling Natural Reserve	阴条岭自然保护区	Polygala japonica	瓜子金	Polygala	Polygalaceae	Angiospermae	Herb	No	Yes	Cosmopolitan
Yintiaoling Natural Reserve	阴条岭自然保护区	Polygala sibirica	西伯利亚远志	Polygala	Polygalaceae	Angiospermae	Herb	No	Yes	Cosmopolitan
Yintiaoling Natural Reserve	阴条岭自然保护区	Polygala tatarinowii	小扁豆	Polygala	Polygalaceae	Angiospermae	Herb	No	Yes	Cosmopolitan
Yintiaoling Natural Reserve	阴条岭自然保护区	Polygala wattersii	长毛籽远志	Polygala	Polygalaceae	Angiospermae	Shrub	No	Yes	Cosmopolitan
Yintiaoling Natural Reserve	阴条岭自然保护区	Coriaria nepalensis	马桑	Coriaria	Coriariaceae	Angiospermae	Shrub	No	Yes	North Temperate
Yintiaoling Natural Reserve	阴条岭自然保护区	Choerospondias axillaris	南酸枣	Choerospondias	Anacardiaceae	Angiospermae	Tree	No	Yes	East Asia
Yintiaoling Natural Reserve	阴条岭自然保护区	Choerospondias axillaris var. pubinervis	毛脉南酸枣	Choerospondias	Anacardiaceae	Angiospermae	Tree	No	Yes	East Asia
Yintiaoling Natural Reserve	阴条岭自然保护区	Cotinus coggygria	黄栌	Cotinus	Anacardiaceae	Angiospermae	Shrub	No	Yes	North Temperate
Yintiaoling Natural Reserve	阴条岭自然保护区	Cotinus coggygria var. pubescens	毛黄栌	Cotinus	Anacardiaceae	Angiospermae	Shrub	No	Yes	North Temperate
Yintiaoling Natural Reserve	阴条岭自然保护区	Pistacia chinensis	黄连木	Pistacia	Anacardiaceae	Angiospermae	Tree	No	Yes	Mediterranean, West Asia to Central Asia
Yintiaoling Natural Reserve	阴条岭自然保护区	Rhus chinensis	盐肤木	Rhus	Anacardiaceae	Angiospermae	Shrub	No	Yes	North Temperate
Yintiaoling Natural Reserve	阴条岭自然保护区	Rhus potaninii	青麸杨	Rhus	Anacardiaceae	Angiospermae	Shrub	Yes	Yes	North Temperate
Yintiaoling Natural Reserve	阴条岭自然保护区	Rhus punjabensis var. pilosa	毛叶麸杨	Rhus	Anacardiaceae	Angiospermae	Shrub	No	Yes	North Temperate
Yintiaoling Natural Reserve	阴条岭自然保护区	Rhus punjabensis var. sinica	红麸杨	Rhus	Anacardiaceae	Angiospermae	Shrub	No	Yes	North Temperate
Yintiaoling Natural Reserve	阴条岭自然保护区	Toxicodendron radicans subsp. hispidum	刺果毒漆藤	Toxicodendron	Anacardiaceae	Angiospermae	Shrub	No	Yes	East Asia and North America disjuncted
Yintiaoling Natural Reserve	阴条岭自然保护区	Toxicodendron succedaneum	野漆	Toxicodendron	Anacardiaceae	Angiospermae	Tree	No	Yes	East Asia and North America disjuncted
Yintiaoling Natural Reserve	阴条岭自然保护区	Toxicodendron sylvestre	木蜡树	Toxicodendron	Anacardiaceae	Angiospermae	Shrub	No	Yes	East Asia and North America disjuncted
Yintiaoling Natural Reserve	阴条岭自然保护区	Toxicodendron vernicifluum	漆	Toxicodendron	Anacardiaceae	Angiospermae	Tree	No	Yes	East Asia and North America disjuncted
Yintiaoling Natural Reserve	阴条岭自然保护区	Acer acutum	锐角槭	Acer	Sapindaceae	Angiospermae	Tree	Yes	No	North Temperate
Yintiaoling Natural Reserve	阴条岭自然保护区	Acer amplum	阔叶槭	Acer	Sapindaceae	Angiospermae	Tree	No	Yes	North Temperate
Yintiaoling Natural Reserve	阴条岭自然保护区	Acer pubinerve	毛脉槭	Acer	Sapindaceae	Angiospermae	Tree	Yes	Yes	North Temperate
Yintiaoling Natural Reserve	阴条岭自然保护区	Acer caesium	深灰槭	Acer	Sapindaceae	Angiospermae	Tree	No	Yes	North Temperate
Yintiaoling Natural Reserve	阴条岭自然保护区	Acer cappadocicum subsp. sinicum	小叶青皮枫	Acer	Sapindaceae	Angiospermae	Tree	No	Yes	North Temperate
Yintiaoling Natural Reserve	阴条岭自然保护区	Acer shenkanense	陕甘枫	Acer	Sapindaceae	Angiospermae	Tree	No	Yes	North Temperate
Yintiaoling Natural Reserve	阴条岭自然保护区	Acer caudatum	长尾槭	Acer	Sapindaceae	Angiospermae	Tree	No	Yes	North Temperate
Yintiaoling Natural Reserve	阴条岭自然保护区	Acer cordatum	紫果槭	Acer	Sapindaceae	Angiospermae	Tree	Yes	Yes	North Temperate
Yintiaoling Natural Reserve	阴条岭自然保护区	Acer davidii	青榨槭	Acer	Sapindaceae	Angiospermae	Tree	No	Yes	North Temperate
Yintiaoling Natural Reserve	阴条岭自然保护区	Acer oblongum	飞蛾槭	Acer	Sapindaceae	Angiospermae	Tree	No	Yes	North Temperate
Yintiaoling Natural Reserve	阴条岭自然保护区	Acer erianthum	毛花槭	Acer	Sapindaceae	Angiospermae	Tree	Yes	Yes	North Temperate
Yintiaoling Natural Reserve	阴条岭自然保护区	Acer fabri	罗浮槭	Acer	Sapindaceae	Angiospermae	Tree	No	Yes	North Temperate
Yintiaoling Natural Reserve	阴条岭自然保护区	Acer fabri var. rubrocarpus	红果罗浮槭	Acer	Sapindaceae	Angiospermae	Tree	No	Yes	North Temperate
Yintiaoling Natural Reserve	阴条岭自然保护区	Acer sterculiaceum subsp. franchetii	房县枫	Acer	Sapindaceae	Angiospermae	Tree	No	Yes	North Temperate
Yintiaoling Natural Reserve	阴条岭自然保护区	Acer flabellatum	扇叶槭	Acer	Sapindaceae	Angiospermae	Tree	No	Yes	North Temperate
Yintiaoling Natural Reserve	阴条岭自然保护区	Acer fulvescens var. pantalobum	黄毛槭	Acer	Sapindaceae	Angiospermae	Tree	Yes	Yes	North Temperate
Yintiaoling Natural Reserve	阴条岭自然保护区	Acer griseum	血皮槭	Acer	Sapindaceae	Angiospermae	Tree	Yes	Yes	North Temperate
Yintiaoling Natural Reserve	阴条岭自然保护区	Acer henryi	建始槭	Acer	Sapindaceae	Angiospermae	Tree	Yes	Yes	North Temperate
Yintiaoling Natural Reserve	阴条岭自然保护区	Acer laevigatum	光叶槭	Acer	Sapindaceae	Angiospermae	Tree	Yes	Yes	North Temperate
Yintiaoling Natural Reserve	阴条岭自然保护区	Acer laxiflorum	疏花槭	Acer	Sapindaceae	Angiospermae	Tree	Yes	Yes	North Temperate
Yintiaoling Natural Reserve	阴条岭自然保护区	Acer longipes	长柄槭	Acer	Sapindaceae	Angiospermae	Tree	Yes	Yes	North Temperate
Yintiaoling Natural Reserve	阴条岭自然保护区	Acer maximowiczii	五尖槭	Acer	Sapindaceae	Angiospermae	Tree	Yes	Yes	North Temperate
Yintiaoling Natural Reserve	阴条岭自然保护区	Acer pictum subsp. mono	五角枫	Acer	Sapindaceae	Angiospermae	Tree	No	Yes	North Temperate
Yintiaoling Natural Reserve	阴条岭自然保护区	Acer oliverianum	五裂槭	Acer	Sapindaceae	Angiospermae	Tree	Yes	Yes	North Temperate
Yintiaoling Natural Reserve	阴条岭自然保护区	Acer palmatum	鸡爪槭	Acer	Sapindaceae	Angiospermae	Shrub	No	Yes	North Temperate
Yintiaoling Natural Reserve	阴条岭自然保护区	Acer ceriferum	蜡枝槭	Acer	Sapindaceae	Angiospermae	Tree	Yes	Yes	North Temperate
Yintiaoling Natural Reserve	阴条岭自然保护区	Acer sinense	中华槭	Acer	Sapindaceae	Angiospermae	Tree	Yes	Yes	North Temperate
Yintiaoling Natural Reserve	阴条岭自然保护区	Acer stachyophyllum	毛叶槭	Acer	Sapindaceae	Angiospermae	Tree	No	Yes	North Temperate
Yintiaoling Natural Reserve	阴条岭自然保护区	Acer tenellum	薄叶槭	Acer	Sapindaceae	Angiospermae	Tree	Yes	Yes	North Temperate
Yintiaoling Natural Reserve	阴条岭自然保护区	Acer stachyophyllum subsp. betulifolium	四蕊枫	Acer	Sapindaceae	Angiospermae	Tree	No	Yes	North Temperate
Yintiaoling Natural Reserve	阴条岭自然保护区	Acer triflorum	三花槭	Acer	Sapindaceae	Angiospermae	Tree	No	Yes	North Temperate
Yintiaoling Natural Reserve	阴条岭自然保护区	Acer wilsonii	三峡槭	Acer	Sapindaceae	Angiospermae	Tree	No	Yes	North Temperate
Yintiaoling Natural Reserve	阴条岭自然保护区	Dipteronia sinensis	金钱槭	Dipteronia	Sapindaceae	Angiospermae	Tree	Yes	Yes	Endemic to China
Yintiaoling Natural Reserve	阴条岭自然保护区	Cardiospermum halicacabum	倒地铃	Cardiospermum	Sapindaceae	Angiospermae	Liana	No	Yes	Pantropic
Yintiaoling Natural Reserve	阴条岭自然保护区	Eurycorymbus cavaleriei	伞花木	Eurycorymbus	Sapindaceae	Angiospermae	Tree	Yes	Yes	Endemic to China
Yintiaoling Natural Reserve	阴条岭自然保护区	Koelreuteria bipinnata	复羽叶栾树	Koelreuteria	Sapindaceae	Angiospermae	Tree	Yes	Yes	Endemic to China
Yintiaoling Natural Reserve	阴条岭自然保护区	Koelreuteria paniculata	栾树	Koelreuteria	Sapindaceae	Angiospermae	Tree	No	Yes	Endemic to China
Yintiaoling Natural Reserve	阴条岭自然保护区	Sapindus delavayi	川滇无患子	Sapindus	Sapindaceae	Angiospermae	Tree	Yes	Yes	Tropical Asia and Tropical America disjuncted
Yintiaoling Natural Reserve	阴条岭自然保护区	Sapindus saponaria	无患子	Sapindus	Sapindaceae	Angiospermae	Tree	No	Yes	Tropical Asia and Tropical America disjuncted
Yintiaoling Natural Reserve	阴条岭自然保护区	Aesculus chinensis	七叶树	Aesculus	Sapindaceae	Angiospermae	Tree	No	Yes	North Temperate
Yintiaoling Natural Reserve	阴条岭自然保护区	Aesculus chinensis var. wilsonii	天师栗	Aesculus	Sapindaceae	Angiospermae	Tree	No	Yes	North Temperate
Yintiaoling Natural Reserve	阴条岭自然保护区	Meliosma alba	珂南树	Meliosma	Sabiaceae	Angiospermae	Tree	No	Yes	Tropical Asia and Tropical America disjuncted
Yintiaoling Natural Reserve	阴条岭自然保护区	Meliosma cuneifolia	泡花树	Meliosma	Sabiaceae	Angiospermae	Tree	Yes	Yes	Tropical Asia and Tropical America disjuncted
Yintiaoling Natural Reserve	阴条岭自然保护区	Meliosma flexuosa	垂枝泡花树	Meliosma	Sabiaceae	Angiospermae	Tree	Yes	Yes	Tropical Asia and Tropical America disjuncted
Yintiaoling Natural Reserve	阴条岭自然保护区	Meliosma henryi	贵州泡花树	Meliosma	Sabiaceae	Angiospermae	Tree	Yes	Yes	Tropical Asia and Tropical America disjuncted
Yintiaoling Natural Reserve	阴条岭自然保护区	Meliosma myriantha var. pilosa	柔毛泡花树	Meliosma	Sabiaceae	Angiospermae	Tree	No	Yes	Tropical Asia and Tropical America disjuncted
Yintiaoling Natural Reserve	阴条岭自然保护区	Meliosma oldhamii	红柴枝	Meliosma	Sabiaceae	Angiospermae	Tree	No	Yes	Tropical Asia and Tropical America disjuncted
Yintiaoling Natural Reserve	阴条岭自然保护区	Meliosma parviflora	细花泡花树	Meliosma	Sabiaceae	Angiospermae	Shrub	Yes	Yes	Tropical Asia and Tropical America disjuncted
Yintiaoling Natural Reserve	阴条岭自然保护区	Meliosma subverticilaris	近轮叶泡花树	Meliosma	Sabiaceae	Angiospermae	Shrub	No	Yes	Tropical Asia and Tropical America disjuncted
Yintiaoling Natural Reserve	阴条岭自然保护区	Meliosma veitchiorum	暖木	Meliosma	Sabiaceae	Angiospermae	Tree	Yes	Yes	Tropical Asia and Tropical America disjuncted
Yintiaoling Natural Reserve	阴条岭自然保护区	Sabia schumanniana subsp. pluriflora	多花清风藤	Sabia	Sabiaceae	Angiospermae	Liana	No	Yes	Tropical Asia (Indo-Malaysia)
Yintiaoling Natural Reserve	阴条岭自然保护区	Sabia campanulata subsp. ritchieae	鄂西清风藤	Sabia	Sabiaceae	Angiospermae	Liana	No	Yes	Tropical Asia (Indo-Malaysia)
Yintiaoling Natural Reserve	阴条岭自然保护区	Sabia japonica	清风藤	Sabia	Sabiaceae	Angiospermae	Liana	No	Yes	Tropical Asia (Indo-Malaysia)
Yintiaoling Natural Reserve	阴条岭自然保护区	Sabia schumanniana	四川清风藤	Sabia	Sabiaceae	Angiospermae	Liana	Yes	Yes	Tropical Asia (Indo-Malaysia)
Yintiaoling Natural Reserve	阴条岭自然保护区	Sabia swinhoei	尖叶清风藤	Sabia	Sabiaceae	Angiospermae	Liana	No	Yes	Tropical Asia (Indo-Malaysia)
Yintiaoling Natural Reserve	阴条岭自然保护区	Sabia yunnanensis subsp. latifolia	阔叶清风藤	Sabia	Sabiaceae	Angiospermae	Liana	No	Yes	Tropical Asia (Indo-Malaysia)
Yintiaoling Natural Reserve	阴条岭自然保护区	Impatiens balsamina	凤仙花	Impatiens	Balsaminaceae	Angiospermae	Herb	No	No	Pantropic
Yintiaoling Natural Reserve	阴条岭自然保护区	Impatiens blepharosepala	睫毛萼凤仙花	Impatiens	Balsaminaceae	Angiospermae	Herb	Yes	Yes	Pantropic
Yintiaoling Natural Reserve	阴条岭自然保护区	Impatiens compta	顶喙凤仙花	Impatiens	Balsaminaceae	Angiospermae	Herb	Yes	Yes	Pantropic
Yintiaoling Natural Reserve	阴条岭自然保护区	Impatiens crenulata	细圆齿凤仙花	Impatiens	Balsaminaceae	Angiospermae	Herb	Yes	Yes	Pantropic
Yintiaoling Natural Reserve	阴条岭自然保护区	Impatiens davidii	牯岭凤仙花	Impatiens	Balsaminaceae	Angiospermae	Herb	Yes	Yes	Pantropic
Yintiaoling Natural Reserve	阴条岭自然保护区	Impatiens parviflora	小花凤仙花	Impatiens	Balsaminaceae	Angiospermae	Herb	No	No	Pantropic
Yintiaoling Natural Reserve	阴条岭自然保护区	Impatiens fargesii	川鄂凤仙花	Impatiens	Balsaminaceae	Angiospermae	Herb	Yes	Yes	Pantropic
Yintiaoling Natural Reserve	阴条岭自然保护区	Impatiens leptocaulon	细柄凤仙花	Impatiens	Balsaminaceae	Angiospermae	Herb	Yes	Yes	Pantropic
Yintiaoling Natural Reserve	阴条岭自然保护区	Impatiens longialata	长翼凤仙花	Impatiens	Balsaminaceae	Angiospermae	Herb	Yes	Yes	Pantropic
Yintiaoling Natural Reserve	阴条岭自然保护区	Impatiens membranifolia	膜叶凤仙花	Impatiens	Balsaminaceae	Angiospermae	Herb	Yes	Yes	Pantropic
Yintiaoling Natural Reserve	阴条岭自然保护区	Impatiens monticola	山地凤仙花	Impatiens	Balsaminaceae	Angiospermae	Herb	Yes	Yes	Pantropic
Yintiaoling Natural Reserve	阴条岭自然保护区	Impatiens noli-tangere	水金凤	Impatiens	Balsaminaceae	Angiospermae	Herb	No	Yes	Pantropic
Yintiaoling Natural Reserve	阴条岭自然保护区	Impatiens pritzelii	湖北凤仙花	Impatiens	Balsaminaceae	Angiospermae	Herb	Yes	Yes	Pantropic
Yintiaoling Natural Reserve	阴条岭自然保护区	Impatiens pterosepala	翼萼凤仙花	Impatiens	Balsaminaceae	Angiospermae	Herb	Yes	Yes	Pantropic
Yintiaoling Natural Reserve	阴条岭自然保护区	Impatiens odontophylla	齿叶凤仙花	Impatiens	Balsaminaceae	Angiospermae	Herb	Yes	Yes	Pantropic
Yintiaoling Natural Reserve	阴条岭自然保护区	Impatiens sutchuenensis	四川凤仙花	Impatiens	Balsaminaceae	Angiospermae	Herb	Yes	Yes	Pantropic
Yintiaoling Natural Reserve	阴条岭自然保护区	Impatiens siculifer	黄金凤	Impatiens	Balsaminaceae	Angiospermae	Herb	Yes	Yes	Pantropic
Yintiaoling Natural Reserve	阴条岭自然保护区	Impatiens stenosepala	窄萼凤仙花	Impatiens	Balsaminaceae	Angiospermae	Herb	Yes	Yes	Pantropic
Yintiaoling Natural Reserve	阴条岭自然保护区	Impatiens stenosepala var. parviflora	小花窄萼凤仙花	Impatiens	Balsaminaceae	Angiospermae	Herb	No	Yes	Pantropic
Yintiaoling Natural Reserve	阴条岭自然保护区	Impatiens trigonosepala	三角萼凤仙花	Impatiens	Balsaminaceae	Angiospermae	Herb	Yes	Yes	Pantropic
Yintiaoling Natural Reserve	阴条岭自然保护区	Ilex centrochinensis	华中枸骨	Ilex	Aquifoliaceae	Angiospermae	Shrub	Yes	Yes	Pantropic
Yintiaoling Natural Reserve	阴条岭自然保护区	Ilex chengkouensis	城口冬青	Ilex	Aquifoliaceae	Angiospermae	Tree	Yes	Yes	Pantropic
Yintiaoling Natural Reserve	阴条岭自然保护区	Ilex chinensis	冬青	Ilex	Aquifoliaceae	Angiospermae	Tree	No	Yes	Pantropic
Yintiaoling Natural Reserve	阴条岭自然保护区	Ilex corallina	珊瑚冬青	Ilex	Aquifoliaceae	Angiospermae	Tree	Yes	Yes	Pantropic
Yintiaoling Natural Reserve	阴条岭自然保护区	Ilex cornuta	枸骨	Ilex	Aquifoliaceae	Angiospermae	Shrub	No	Yes	Pantropic
Yintiaoling Natural Reserve	阴条岭自然保护区	Ilex fargesii	狭叶冬青	Ilex	Aquifoliaceae	Angiospermae	Tree	Yes	Yes	Pantropic
Yintiaoling Natural Reserve	阴条岭自然保护区	Ilex ficoidea	榕叶冬青	Ilex	Aquifoliaceae	Angiospermae	Tree	No	Yes	Pantropic
Yintiaoling Natural Reserve	阴条岭自然保护区	Ilex fragilis	薄叶冬青	Ilex	Aquifoliaceae	Angiospermae	Shrub	No	Yes	Pantropic
Yintiaoling Natural Reserve	阴条岭自然保护区	Ilex hylonoma	细刺枸骨	Ilex	Aquifoliaceae	Angiospermae	Tree	Yes	Yes	Pantropic
Yintiaoling Natural Reserve	阴条岭自然保护区	Ilex macrocarpa	大果冬青	Ilex	Aquifoliaceae	Angiospermae	Tree	Yes	Yes	Pantropic
Yintiaoling Natural Reserve	阴条岭自然保护区	Ilex metabaptista	河滩冬青	Ilex	Aquifoliaceae	Angiospermae	Shrub	Yes	Yes	Pantropic
Yintiaoling Natural Reserve	阴条岭自然保护区	Ilex micrococca	小果冬青	Ilex	Aquifoliaceae	Angiospermae	Tree	No	Yes	Pantropic
Yintiaoling Natural Reserve	阴条岭自然保护区	Ilex pedunculosa	具柄冬青	Ilex	Aquifoliaceae	Angiospermae	Tree	No	Yes	Pantropic
Yintiaoling Natural Reserve	阴条岭自然保护区	Ilex pernyi	猫儿刺	Ilex	Aquifoliaceae	Angiospermae	Shrub	Yes	Yes	Pantropic
Yintiaoling Natural Reserve	阴条岭自然保护区	Ilex szechwanensis	四川冬青	Ilex	Aquifoliaceae	Angiospermae	Tree	Yes	Yes	Pantropic
Yintiaoling Natural Reserve	阴条岭自然保护区	Ilex wilsonii	尾叶冬青	Ilex	Aquifoliaceae	Angiospermae	Tree	Yes	Yes	Pantropic
Yintiaoling Natural Reserve	阴条岭自然保护区	Ilex yunnanensis	云南冬青	Ilex	Aquifoliaceae	Angiospermae	Tree	No	Yes	Pantropic
Yintiaoling Natural Reserve	阴条岭自然保护区	Celastrus angulatus	苦皮藤	Celastrus	Celastraceae	Angiospermae	Liana	Yes	Yes	Pantropic
Yintiaoling Natural Reserve	阴条岭自然保护区	Celastrus gemmatus	大芽南蛇藤	Celastrus	Celastraceae	Angiospermae	Liana	Yes	Yes	Pantropic
Yintiaoling Natural Reserve	阴条岭自然保护区	Celastrus glaucophyllus	灰叶南蛇藤	Celastrus	Celastraceae	Angiospermae	Liana	No	Yes	Pantropic
Yintiaoling Natural Reserve	阴条岭自然保护区	Celastrus hindsii	青江藤	Celastrus	Celastraceae	Angiospermae	Liana	No	Yes	Pantropic
Yintiaoling Natural Reserve	阴条岭自然保护区	Celastrus hypoleucus	粉背南蛇藤	Celastrus	Celastraceae	Angiospermae	Liana	Yes	Yes	Pantropic
Yintiaoling Natural Reserve	阴条岭自然保护区	Celastrus orbiculatus	南蛇藤	Celastrus	Celastraceae	Angiospermae	Liana	No	Yes	Pantropic
Yintiaoling Natural Reserve	阴条岭自然保护区	Celastrus rosthornianus	短梗南蛇藤	Celastrus	Celastraceae	Angiospermae	Shrub	Yes	Yes	Pantropic
Yintiaoling Natural Reserve	阴条岭自然保护区	Celastrus vaniotii	长序南蛇藤	Celastrus	Celastraceae	Angiospermae	Liana	Yes	Yes	Pantropic
Yintiaoling Natural Reserve	阴条岭自然保护区	Euonymus acanthocarpus	刺果卫矛	Euonymus	Celastraceae	Angiospermae	Shrub	No	Yes	Cosmopolitan
Yintiaoling Natural Reserve	阴条岭自然保护区	Euonymus aculeatus	软刺卫矛	Euonymus	Celastraceae	Angiospermae	Shrub	Yes	Yes	Cosmopolitan
Yintiaoling Natural Reserve	阴条岭自然保护区	Euonymus alatus	卫矛	Euonymus	Celastraceae	Angiospermae	Shrub	No	Yes	Cosmopolitan
Yintiaoling Natural Reserve	阴条岭自然保护区	Euonymus maackii	白杜	Euonymus	Celastraceae	Angiospermae	Shrub	No	Yes	Cosmopolitan
Yintiaoling Natural Reserve	阴条岭自然保护区	Euonymus carnosus	肉花卫矛	Euonymus	Celastraceae	Angiospermae	Tree	Yes	Yes	Cosmopolitan
Yintiaoling Natural Reserve	阴条岭自然保护区	Euonymus centidens	百齿卫矛	Euonymus	Celastraceae	Angiospermae	Shrub	Yes	Yes	Cosmopolitan
Yintiaoling Natural Reserve	阴条岭自然保护区	Euonymus chenmoui	陈谋卫矛	Euonymus	Celastraceae	Angiospermae	Shrub	Yes	Yes	Cosmopolitan
Yintiaoling Natural Reserve	阴条岭自然保护区	Euonymus cornutus	角翅卫矛	Euonymus	Celastraceae	Angiospermae	Shrub	No	Yes	Cosmopolitan
Yintiaoling Natural Reserve	阴条岭自然保护区	Euonymus dielsianus	裂果卫矛	Euonymus	Celastraceae	Angiospermae	Shrub	Yes	Yes	Cosmopolitan
Yintiaoling Natural Reserve	阴条岭自然保护区	Euonymus distichus	双歧卫矛	Euonymus	Celastraceae	Angiospermae	Shrub	Yes	Yes	Cosmopolitan
Yintiaoling Natural Reserve	阴条岭自然保护区	Euonymus dolichopus	长梗卫矛	Euonymus	Celastraceae	Angiospermae	Shrub	Yes	Yes	Cosmopolitan
Yintiaoling Natural Reserve	阴条岭自然保护区	Euonymus fortunei	扶芳藤	Euonymus	Celastraceae	Angiospermae	Shrub	No	Yes	Cosmopolitan
Yintiaoling Natural Reserve	阴条岭自然保护区	Euonymus grandiflorus	大花卫矛	Euonymus	Celastraceae	Angiospermae	Shrub	No	Yes	Cosmopolitan
Yintiaoling Natural Reserve	阴条岭自然保护区	Euonymus hamiltonianus	西南卫矛	Euonymus	Celastraceae	Angiospermae	Shrub	No	Yes	Cosmopolitan
Yintiaoling Natural Reserve	阴条岭自然保护区	Euonymus microcarpus	小果卫矛	Euonymus	Celastraceae	Angiospermae	Shrub	Yes	Yes	Cosmopolitan
Yintiaoling Natural Reserve	阴条岭自然保护区	Euonymus myrianthus	大果卫矛	Euonymus	Celastraceae	Angiospermae	Shrub	Yes	Yes	Cosmopolitan
Yintiaoling Natural Reserve	阴条岭自然保护区	Euonymus nitidus	中华卫矛	Euonymus	Celastraceae	Angiospermae	Shrub	No	Yes	Cosmopolitan
Yintiaoling Natural Reserve	阴条岭自然保护区	Euonymus phellomanus	栓翅卫矛	Euonymus	Celastraceae	Angiospermae	Shrub	Yes	Yes	Cosmopolitan
Yintiaoling Natural Reserve	阴条岭自然保护区	Euonymus frigidus	冷地卫矛	Euonymus	Celastraceae	Angiospermae	Shrub	No	Yes	Cosmopolitan
Yintiaoling Natural Reserve	阴条岭自然保护区	Euonymus semenovii	中亚卫矛	Euonymus	Celastraceae	Angiospermae	Shrub	No	No	Cosmopolitan
Yintiaoling Natural Reserve	阴条岭自然保护区	Euonymus sanguineus	石枣子	Euonymus	Celastraceae	Angiospermae	Shrub	Yes	Yes	Cosmopolitan
Yintiaoling Natural Reserve	阴条岭自然保护区	Euonymus schensianus	陕西卫矛	Euonymus	Celastraceae	Angiospermae	Shrub	Yes	Yes	Cosmopolitan
Yintiaoling Natural Reserve	阴条岭自然保护区	Euonymus tingens	染用卫矛	Euonymus	Celastraceae	Angiospermae	Tree	No	Yes	Cosmopolitan
Yintiaoling Natural Reserve	阴条岭自然保护区	Euonymus venosus	曲脉卫矛	Euonymus	Celastraceae	Angiospermae	Shrub	Yes	Yes	Cosmopolitan
Yintiaoling Natural Reserve	阴条岭自然保护区	Euonymus verrucosoides	疣点卫矛	Euonymus	Celastraceae	Angiospermae	Shrub	Yes	Yes	Cosmopolitan
Yintiaoling Natural Reserve	阴条岭自然保护区	Gymnosporia variabilis	刺茶裸实	Gymnosporia	Celastraceae	Angiospermae	Shrub	Yes	Yes	East Asia and North America disjuncted
Yintiaoling Natural Reserve	阴条岭自然保护区	Microtropis tetragona	方枝假卫矛	Microtropis	Celastraceae	Angiospermae	Shrub	Yes	Yes	Tropical Asia and Tropical America disjuncted
Yintiaoling Natural Reserve	阴条岭自然保护区	Microtropis triflora	三花假卫矛	Microtropis	Celastraceae	Angiospermae	Shrub	Yes	Yes	Tropical Asia and Tropical America disjuncted
Yintiaoling Natural Reserve	阴条岭自然保护区	Perrottetia racemosa	核子木	Perrottetia	Dipentodontaceae	Angiospermae	Shrub	Yes	Yes	Pantropic
Yintiaoling Natural Reserve	阴条岭自然保护区	Euscaphis japonica	野鸦椿	Euscaphis	Staphyleaceae	Angiospermae	Shrub	No	Yes	East Asia
Yintiaoling Natural Reserve	阴条岭自然保护区	Staphylea bumalda	省沽油	Staphylea	Staphyleaceae	Angiospermae	Shrub	No	Yes	North Temperate
Yintiaoling Natural Reserve	阴条岭自然保护区	Staphylea holocarpa	膀胱果	Staphylea	Staphyleaceae	Angiospermae	Shrub	Yes	Yes	North Temperate
Yintiaoling Natural Reserve	阴条岭自然保护区	Tapiscia sinensis	瘿椒树	Tapiscia	Tapisciaceae	Angiospermae	Tree	Yes	Yes	Endemic to China
Yintiaoling Natural Reserve	阴条岭自然保护区	Buxus harlandii	匙叶黄杨	Buxus	Buxaceae	Angiospermae	Shrub	Yes	Yes	North Temperate
Yintiaoling Natural Reserve	阴条岭自然保护区	Buxus henryi	大花黄杨	Buxus	Buxaceae	Angiospermae	Shrub	Yes	Yes	North Temperate
Yintiaoling Natural Reserve	阴条岭自然保护区	Buxus rugulosa	皱叶黄杨	Buxus	Buxaceae	Angiospermae	Shrub	Yes	Yes	North Temperate
Yintiaoling Natural Reserve	阴条岭自然保护区	Buxus sinica	黄杨	Buxus	Buxaceae	Angiospermae	Shrub	No	Yes	North Temperate
Yintiaoling Natural Reserve	阴条岭自然保护区	Buxus sinica var. aemulans	尖叶黄杨	Buxus	Buxaceae	Angiospermae	Shrub	No	Yes	North Temperate
Yintiaoling Natural Reserve	阴条岭自然保护区	Pachysandra axillaris	板凳果	Pachysandra	Buxaceae	Angiospermae	Herb	Yes	Yes	East Asia and North America disjuncted
Yintiaoling Natural Reserve	阴条岭自然保护区	Pachysandra terminalis	顶花板凳果	Pachysandra	Buxaceae	Angiospermae	Herb	No	Yes	East Asia and North America disjuncted
Yintiaoling Natural Reserve	阴条岭自然保护区	Sarcococca hookeriana	羽脉野扇花	Sarcococca	Buxaceae	Angiospermae	Shrub	No	Yes	Tropical Asia (Indo-Malaysia)
Yintiaoling Natural Reserve	阴条岭自然保护区	Sarcococca hookeriana var. digyna	双蕊野扇花	Sarcococca	Buxaceae	Angiospermae	Shrub	No	Yes	Tropical Asia (Indo-Malaysia)
Yintiaoling Natural Reserve	阴条岭自然保护区	Sarcococca ruscifolia	野扇花	Sarcococca	Buxaceae	Angiospermae	Shrub	Yes	Yes	Tropical Asia (Indo-Malaysia)
Yintiaoling Natural Reserve	阴条岭自然保护区	Nothapodytes pittosporoides	马比木	Nothapodytes	Icacinaceae	Angiospermae	Shrub	Yes	Yes	Tropical Asia (Indo-Malaysia)
Yintiaoling Natural Reserve	阴条岭自然保护区	Berchemia flavescens	黄背勾儿茶	Berchemia	Rhamnaceae	Angiospermae	Shrub	No	Yes	East Asia and North America disjuncted
Yintiaoling Natural Reserve	阴条岭自然保护区	Berchemia floribunda	多花勾儿茶	Berchemia	Rhamnaceae	Angiospermae	Shrub	No	Yes	East Asia and North America disjuncted
Yintiaoling Natural Reserve	阴条岭自然保护区	Berchemia hispida	毛背勾儿茶	Berchemia	Rhamnaceae	Angiospermae	Shrub	Yes	Yes	East Asia and North America disjuncted
Yintiaoling Natural Reserve	阴条岭自然保护区	Berchemia kulingensis	牯岭勾儿茶	Berchemia	Rhamnaceae	Angiospermae	Shrub	Yes	Yes	East Asia and North America disjuncted
Yintiaoling Natural Reserve	阴条岭自然保护区	Berchemia omeiensis	峨眉勾儿茶	Berchemia	Rhamnaceae	Angiospermae	Shrub	Yes	Yes	East Asia and North America disjuncted
Yintiaoling Natural Reserve	阴条岭自然保护区	Berchemia polyphylla	多叶勾儿茶	Berchemia	Rhamnaceae	Angiospermae	Shrub	No	Yes	East Asia and North America disjuncted
Yintiaoling Natural Reserve	阴条岭自然保护区	Berchemia polyphylla var. leioclada	光枝勾儿茶	Berchemia	Rhamnaceae	Angiospermae	Shrub	No	Yes	East Asia and North America disjuncted
Yintiaoling Natural Reserve	阴条岭自然保护区	Berchemia sinica	勾儿茶	Berchemia	Rhamnaceae	Angiospermae	Shrub	Yes	Yes	East Asia and North America disjuncted
Yintiaoling Natural Reserve	阴条岭自然保护区	Berchemia yunnanensis	云南勾儿茶	Berchemia	Rhamnaceae	Angiospermae	Shrub	No	Yes	East Asia and North America disjuncted
Yintiaoling Natural Reserve	阴条岭自然保护区	Hovenia acerba	枳椇	Hovenia	Rhamnaceae	Angiospermae	Shrub	No	Yes	East Asia
Yintiaoling Natural Reserve	阴条岭自然保护区	Paliurus hemsleyanus	铜钱树	Paliurus	Rhamnaceae	Angiospermae	Shrub	Yes	Yes	Old World Temperate
Yintiaoling Natural Reserve	阴条岭自然保护区	Paliurus ramosissimus	马甲子	Paliurus	Rhamnaceae	Angiospermae	Shrub	No	Yes	Old World Temperate
Yintiaoling Natural Reserve	阴条岭自然保护区	Rhamnella franguloides	猫乳	Rhamnella	Rhamnaceae	Angiospermae	Shrub	No	Yes	Tropical Asia and Tropical Australasia
Yintiaoling Natural Reserve	阴条岭自然保护区	Rhamnella julianae	毛背猫乳	Rhamnella	Rhamnaceae	Angiospermae	Shrub	Yes	Yes	Tropical Asia and Tropical Australasia
Yintiaoling Natural Reserve	阴条岭自然保护区	Rhamnella martini	多脉猫乳	Rhamnella	Rhamnaceae	Angiospermae	Shrub	Yes	Yes	Tropical Asia and Tropical Australasia
Yintiaoling Natural Reserve	阴条岭自然保护区	Rhamnus crenata	长叶冻绿	Rhamnus	Rhamnaceae	Angiospermae	Shrub	No	Yes	Cosmopolitan
Yintiaoling Natural Reserve	阴条岭自然保护区	Rhamnus dumetorum	刺鼠李	Rhamnus	Rhamnaceae	Angiospermae	Shrub	Yes	Yes	Cosmopolitan
Yintiaoling Natural Reserve	阴条岭自然保护区	Rhamnus esquirolii	贵州鼠李	Rhamnus	Rhamnaceae	Angiospermae	Shrub	Yes	Yes	Cosmopolitan
Yintiaoling Natural Reserve	阴条岭自然保护区	Rhamnus hemsleyana	亮叶鼠李	Rhamnus	Rhamnaceae	Angiospermae	Shrub	Yes	Yes	Cosmopolitan
Yintiaoling Natural Reserve	阴条岭自然保护区	Rhamnus heterophylla	异叶鼠李	Rhamnus	Rhamnaceae	Angiospermae	Shrub	Yes	Yes	Cosmopolitan
Yintiaoling Natural Reserve	阴条岭自然保护区	Rhamnus iteinophylla	桃叶鼠李	Rhamnus	Rhamnaceae	Angiospermae	Shrub	Yes	Yes	Cosmopolitan
Yintiaoling Natural Reserve	阴条岭自然保护区	Rhamnus leptacantha	纤花鼠李	Rhamnus	Rhamnaceae	Angiospermae	Shrub	No	Yes	Cosmopolitan
Yintiaoling Natural Reserve	阴条岭自然保护区	Rhamnus leptophylla	薄叶鼠李	Rhamnus	Rhamnaceae	Angiospermae	Shrub	Yes	Yes	Cosmopolitan
Yintiaoling Natural Reserve	阴条岭自然保护区	Rhamnus parvifolia	小叶鼠李	Rhamnus	Rhamnaceae	Angiospermae	Shrub	No	Yes	Cosmopolitan
Yintiaoling Natural Reserve	阴条岭自然保护区	Rhamnus rosthornii	小冻绿树	Rhamnus	Rhamnaceae	Angiospermae	Shrub	Yes	Yes	Cosmopolitan
Yintiaoling Natural Reserve	阴条岭自然保护区	Rhamnus rugulosa	皱叶鼠李	Rhamnus	Rhamnaceae	Angiospermae	Shrub	Yes	Yes	Cosmopolitan
Yintiaoling Natural Reserve	阴条岭自然保护区	Rhamnus rugulosa var. glabrata	脱毛皱叶鼠李	Rhamnus	Rhamnaceae	Angiospermae	Shrub	No	Yes	Cosmopolitan
Yintiaoling Natural Reserve	阴条岭自然保护区	Rhamnus sargentiana	多脉鼠李	Rhamnus	Rhamnaceae	Angiospermae	Shrub	Yes	Yes	Cosmopolitan
Yintiaoling Natural Reserve	阴条岭自然保护区	Rhamnus utilis	冻绿	Rhamnus	Rhamnaceae	Angiospermae	Shrub	No	Yes	Cosmopolitan
Yintiaoling Natural Reserve	阴条岭自然保护区	Rhamnus utilis var. hypochrysa	毛冻绿	Rhamnus	Rhamnaceae	Angiospermae	Shrub	No	Yes	Cosmopolitan
Yintiaoling Natural Reserve	阴条岭自然保护区	Sageretia hamosa	钩刺雀梅藤	Sageretia	Rhamnaceae	Angiospermae	Liana	No	Yes	Tropical Asia and Tropical America disjuncted
Yintiaoling Natural Reserve	阴条岭自然保护区	Sageretia henryi	梗花雀梅藤	Sageretia	Rhamnaceae	Angiospermae	Liana	No	Yes	Tropical Asia and Tropical America disjuncted
Yintiaoling Natural Reserve	阴条岭自然保护区	Sageretia horrida	凹叶雀梅藤	Sageretia	Rhamnaceae	Angiospermae	Liana	Yes	Yes	Tropical Asia and Tropical America disjuncted
Yintiaoling Natural Reserve	阴条岭自然保护区	Sageretia melliana	刺藤子	Sageretia	Rhamnaceae	Angiospermae	Shrub	Yes	Yes	Tropical Asia and Tropical America disjuncted
Yintiaoling Natural Reserve	阴条岭自然保护区	Sageretia rugosa	皱叶雀梅藤	Sageretia	Rhamnaceae	Angiospermae	Liana	Yes	Yes	Tropical Asia and Tropical America disjuncted
Yintiaoling Natural Reserve	阴条岭自然保护区	Sageretia subcaudata	尾叶雀梅藤	Sageretia	Rhamnaceae	Angiospermae	Liana	Yes	Yes	Tropical Asia and Tropical America disjuncted
Yintiaoling Natural Reserve	阴条岭自然保护区	Sageretia thea	雀梅藤	Sageretia	Rhamnaceae	Angiospermae	Liana	No	Yes	Tropical Asia and Tropical America disjuncted
Yintiaoling Natural Reserve	阴条岭自然保护区	Ziziphus jujuba	枣	Ziziphus	Rhamnaceae	Angiospermae	Tree	No	Yes	Pantropic
Yintiaoling Natural Reserve	阴条岭自然保护区	Ziziphus jujuba var. inermis	无刺枣	Ziziphus	Rhamnaceae	Angiospermae	Tree	No	No	Pantropic
Yintiaoling Natural Reserve	阴条岭自然保护区	Ampelopsis bodinieri	蓝果蛇葡萄	Ampelopsis	Vitaceae	Angiospermae	Liana	Yes	Yes	East Asia and North America disjuncted
Yintiaoling Natural Reserve	阴条岭自然保护区	Ampelopsis bodinieri var. cinerea	灰毛蛇葡萄	Ampelopsis	Vitaceae	Angiospermae	Liana	No	Yes	East Asia and North America disjuncted
Yintiaoling Natural Reserve	阴条岭自然保护区	Ampelopsis chaffanjonii	羽叶蛇葡萄	Ampelopsis	Vitaceae	Angiospermae	Liana	Yes	Yes	East Asia and North America disjuncted
Yintiaoling Natural Reserve	阴条岭自然保护区	Ampelopsis delavayana	三裂蛇葡萄	Ampelopsis	Vitaceae	Angiospermae	Liana	Yes	Yes	East Asia and North America disjuncted
Yintiaoling Natural Reserve	阴条岭自然保护区	Ampelopsis delavayana var. glabra	掌裂蛇葡萄	Ampelopsis	Vitaceae	Angiospermae	Liana	No	Yes	East Asia and North America disjuncted
Yintiaoling Natural Reserve	阴条岭自然保护区	Ampelopsis grossedentata	显齿蛇葡萄	Ampelopsis	Vitaceae	Angiospermae	Liana	No	Yes	East Asia and North America disjuncted
Yintiaoling Natural Reserve	阴条岭自然保护区	Ampelopsis glandulosa var. heterophylla	异叶蛇葡萄	Ampelopsis	Vitaceae	Angiospermae	Liana	No	Yes	East Asia and North America disjuncted
Yintiaoling Natural Reserve	阴条岭自然保护区	Ampelopsis japonica	白蔹	Ampelopsis	Vitaceae	Angiospermae	Liana	No	Yes	East Asia and North America disjuncted
Yintiaoling Natural Reserve	阴条岭自然保护区	Ampelopsis megalophylla	大叶蛇葡萄	Ampelopsis	Vitaceae	Angiospermae	Liana	Yes	Yes	East Asia and North America disjuncted
Yintiaoling Natural Reserve	阴条岭自然保护区	Ampelopsis rubifolia	毛枝蛇葡萄	Ampelopsis	Vitaceae	Angiospermae	Liana	No	Yes	East Asia and North America disjuncted
Yintiaoling Natural Reserve	阴条岭自然保护区	Cayratia albifolia	白毛乌蔹莓	Cayratia	Vitaceae	Angiospermae	Liana	Yes	Yes	Old World Tropic
Yintiaoling Natural Reserve	阴条岭自然保护区	Cayratia japonica	乌蔹莓	Cayratia	Vitaceae	Angiospermae	Liana	No	Yes	Old World Tropic
Yintiaoling Natural Reserve	阴条岭自然保护区	Cayratia japonica var. pseudotrifolia	尖叶乌蔹莓	Cayratia	Vitaceae	Angiospermae	Liana	No	Yes	Old World Tropic
Yintiaoling Natural Reserve	阴条岭自然保护区	Cayratia oligocarpa	华中乌蔹莓	Cayratia	Vitaceae	Angiospermae	Liana	Yes	Yes	Old World Tropic
Yintiaoling Natural Reserve	阴条岭自然保护区	Cissus assamica	苦郎藤	Cissus	Vitaceae	Angiospermae	Liana	No	Yes	Pantropic
Yintiaoling Natural Reserve	阴条岭自然保护区	Parthenocissus henryana	花叶地锦	Parthenocissus	Vitaceae	Angiospermae	Liana	Yes	Yes	East Asia and North America disjuncted
Yintiaoling Natural Reserve	阴条岭自然保护区	Parthenocissus semicordata	三叶地锦	Parthenocissus	Vitaceae	Angiospermae	Liana	No	Yes	East Asia and North America disjuncted
Yintiaoling Natural Reserve	阴条岭自然保护区	Parthenocissus laetevirens	绿叶地锦	Parthenocissus	Vitaceae	Angiospermae	Liana	Yes	Yes	East Asia and North America disjuncted
Yintiaoling Natural Reserve	阴条岭自然保护区	Tetrastigma hemsleyanum	三叶崖爬藤	Tetrastigma	Vitaceae	Angiospermae	Liana	No	Yes	Tropical Asia and Tropical Australasia
Yintiaoling Natural Reserve	阴条岭自然保护区	Tetrastigma obtectum	崖爬藤	Tetrastigma	Vitaceae	Angiospermae	Liana	No	Yes	Tropical Asia and Tropical Australasia
Yintiaoling Natural Reserve	阴条岭自然保护区	Vitis betulifolia	桦叶葡萄	Vitis	Vitaceae	Angiospermae	Liana	Yes	Yes	North Temperate
Yintiaoling Natural Reserve	阴条岭自然保护区	Vitis davidii	刺葡萄	Vitis	Vitaceae	Angiospermae	Liana	Yes	Yes	North Temperate
Yintiaoling Natural Reserve	阴条岭自然保护区	Vitis flexuosa	葛藟葡萄	Vitis	Vitaceae	Angiospermae	Liana	No	Yes	North Temperate
Yintiaoling Natural Reserve	阴条岭自然保护区	Vitis piasezkii	变叶葡萄	Vitis	Vitaceae	Angiospermae	Liana	Yes	Yes	North Temperate
Yintiaoling Natural Reserve	阴条岭自然保护区	Vitis pseudoreticulata	华东葡萄	Vitis	Vitaceae	Angiospermae	Liana	No	Yes	North Temperate
Yintiaoling Natural Reserve	阴条岭自然保护区	Vitis heyneana	毛葡萄	Vitis	Vitaceae	Angiospermae	Liana	No	Yes	North Temperate
Yintiaoling Natural Reserve	阴条岭自然保护区	Vitis romanetii	秋葡萄	Vitis	Vitaceae	Angiospermae	Liana	Yes	Yes	North Temperate
Yintiaoling Natural Reserve	阴条岭自然保护区	Vitis wilsoniae	网脉葡萄	Vitis	Vitaceae	Angiospermae	Liana	Yes	Yes	North Temperate
Yintiaoling Natural Reserve	阴条岭自然保护区	Yua thomsonii	俞藤	Yua	Vitaceae	Angiospermae	Liana	No	Yes	East Asia
Yintiaoling Natural Reserve	阴条岭自然保护区	Elaeocarpus duclouxii	褐毛杜英	Elaeocarpus	Elaeocarpaceae	Angiospermae	Tree	No	Yes	Tropical Asia and Tropical Australasia
Yintiaoling Natural Reserve	阴条岭自然保护区	Pachyrhizus erosus	豆薯	Pachyrhizus	Fabaceae	Angiospermae	Liana	No	Yes	Tropical Asia and Tropical America disjuncted
Yintiaoling Natural Reserve	阴条岭自然保护区	Abutilon theophrasti	苘麻	Abutilon	Malvaceae	Angiospermae	Shrub	No	No	Pantropic
Yintiaoling Natural Reserve	阴条岭自然保护区	Hibiscus syriacus	木槿	Hibiscus	Malvaceae	Angiospermae	Shrub	No	Yes	Pantropic
Yintiaoling Natural Reserve	阴条岭自然保护区	Hibiscus trionum	野西瓜苗	Hibiscus	Malvaceae	Angiospermae	Herb	No	Yes	Pantropic
Yintiaoling Natural Reserve	阴条岭自然保护区	Malva pusilla	圆叶锦葵	Malva	Malvaceae	Angiospermae	Shrub	No	Yes	Old World Temperate
Yintiaoling Natural Reserve	阴条岭自然保护区	Malva cathayensis	锦葵	Malva	Malvaceae	Angiospermae	Herb	No	No	Old World Temperate
Yintiaoling Natural Reserve	阴条岭自然保护区	Malva verticillata	野葵	Malva	Malvaceae	Angiospermae	Herb	No	Yes	Old World Temperate
Yintiaoling Natural Reserve	阴条岭自然保护区	Urena lobata	地桃花	Urena	Malvaceae	Angiospermae	Shrub	No	Yes	Pantropic
Yintiaoling Natural Reserve	阴条岭自然保护区	Corchoropsis crenata var. hupehensis	光果田麻	Corchoropsis	Malvaceae	Angiospermae	Herb	No	Yes	East Asia
Yintiaoling Natural Reserve	阴条岭自然保护区	Corchoropsis crenata	田麻	Corchoropsis	Malvaceae	Angiospermae	Herb	No	Yes	East Asia
Yintiaoling Natural Reserve	阴条岭自然保护区	Grewia biloba	扁担杆	Grewia	Malvaceae	Angiospermae	Shrub	No	Yes	Old World Tropic
Yintiaoling Natural Reserve	阴条岭自然保护区	Grewia biloba var. parviflora	小花扁担杆	Grewia	Malvaceae	Angiospermae	Shrub	No	Yes	Old World Tropic
Yintiaoling Natural Reserve	阴条岭自然保护区	Tilia chinensis	华椴	Tilia	Malvaceae	Angiospermae	Tree	Yes	Yes	North Temperate
Yintiaoling Natural Reserve	阴条岭自然保护区	Tilia chinensis var. investita	秃华椴	Tilia	Malvaceae	Angiospermae	Tree	No	Yes	North Temperate
Yintiaoling Natural Reserve	阴条岭自然保护区	Tilia nobilis	大椴	Tilia	Malvaceae	Angiospermae	Tree	Yes	Yes	North Temperate
Yintiaoling Natural Reserve	阴条岭自然保护区	Tilia oliveri	粉椴	Tilia	Malvaceae	Angiospermae	Tree	Yes	Yes	North Temperate
Yintiaoling Natural Reserve	阴条岭自然保护区	Tilia oliveri var. cinerascens	灰背椴	Tilia	Malvaceae	Angiospermae	Tree	No	Yes	North Temperate
Yintiaoling Natural Reserve	阴条岭自然保护区	Tilia paucicostata	少脉椴	Tilia	Malvaceae	Angiospermae	Tree	Yes	Yes	North Temperate
Yintiaoling Natural Reserve	阴条岭自然保护区	Tilia tuan	椴树	Tilia	Malvaceae	Angiospermae	Tree	Yes	Yes	North Temperate
Yintiaoling Natural Reserve	阴条岭自然保护区	Tilia tuan var. chinensis	毛芽椴	Tilia	Malvaceae	Angiospermae	Tree	No	Yes	North Temperate
Yintiaoling Natural Reserve	阴条岭自然保护区	Tilia chinensis var. intonsa	多毛椴	Tilia	Malvaceae	Angiospermae	Tree	No	Yes	North Temperate
Yintiaoling Natural Reserve	阴条岭自然保护区	Firmiana simplex	梧桐	Firmiana	Malvaceae	Angiospermae	Shrub	No	Yes	East Asia
Yintiaoling Natural Reserve	阴条岭自然保护区	Reevesia pubescens	梭罗树	Reevesia	Malvaceae	Angiospermae	Tree	No	Yes	Tropical Asia (Indo-Malaysia)
Yintiaoling Natural Reserve	阴条岭自然保护区	Daphne acutiloba	尖瓣瑞香	Daphne	Thymelaeaceae	Angiospermae	Shrub	Yes	Yes	North Temperate
Yintiaoling Natural Reserve	阴条岭自然保护区	Daphne gracilis	小娃娃皮	Daphne	Thymelaeaceae	Angiospermae	Shrub	Yes	Yes	North Temperate
Yintiaoling Natural Reserve	阴条岭自然保护区	Daphne kiusiana var. atrocaulis	毛瑞香	Daphne	Thymelaeaceae	Angiospermae	Shrub	No	Yes	North Temperate
Yintiaoling Natural Reserve	阴条岭自然保护区	Daphne papyracea	白瑞香	Daphne	Thymelaeaceae	Angiospermae	Shrub	No	Yes	North Temperate
Yintiaoling Natural Reserve	阴条岭自然保护区	Daphne tangutica var. wilsonii	野梦花	Daphne	Thymelaeaceae	Angiospermae	Shrub	No	Yes	North Temperate
Yintiaoling Natural Reserve	阴条岭自然保护区	Edgeworthia chrysantha	结香	Edgeworthia	Thymelaeaceae	Angiospermae	Shrub	No	Yes	East Asia
Yintiaoling Natural Reserve	阴条岭自然保护区	Wikstroemia stenophylla	轮叶荛花	Wikstroemia	Thymelaeaceae	Angiospermae	Shrub	Yes	Yes	Tropical Asia and Tropical Australasia
Yintiaoling Natural Reserve	阴条岭自然保护区	Wikstroemia capitata	头序荛花	Wikstroemia	Thymelaeaceae	Angiospermae	Shrub	Yes	Yes	Tropical Asia and Tropical Australasia
Yintiaoling Natural Reserve	阴条岭自然保护区	Wikstroemia fargesii	城口荛花	Wikstroemia	Thymelaeaceae	Angiospermae	Shrub	Yes	Yes	Tropical Asia and Tropical Australasia
Yintiaoling Natural Reserve	阴条岭自然保护区	Wikstroemia micrantha	小黄构	Wikstroemia	Thymelaeaceae	Angiospermae	Shrub	Yes	Yes	Tropical Asia and Tropical Australasia
Yintiaoling Natural Reserve	阴条岭自然保护区	Elaeagnus bockii	长叶胡颓子	Elaeagnus	Elaeagnaceae	Angiospermae	Shrub	Yes	Yes	North Temperate
Yintiaoling Natural Reserve	阴条岭自然保护区	Elaeagnus difficilis	巴东胡颓子	Elaeagnus	Elaeagnaceae	Angiospermae	Shrub	Yes	Yes	North Temperate
Yintiaoling Natural Reserve	阴条岭自然保护区	Elaeagnus glabra	蔓胡颓子	Elaeagnus	Elaeagnaceae	Angiospermae	Shrub	No	Yes	North Temperate
Yintiaoling Natural Reserve	阴条岭自然保护区	Elaeagnus henryi	宜昌胡颓子	Elaeagnus	Elaeagnaceae	Angiospermae	Shrub	Yes	Yes	North Temperate
Yintiaoling Natural Reserve	阴条岭自然保护区	Elaeagnus lanceolata	披针叶胡颓子	Elaeagnus	Elaeagnaceae	Angiospermae	Shrub	Yes	Yes	North Temperate
Yintiaoling Natural Reserve	阴条岭自然保护区	Elaeagnus multiflora	木半夏	Elaeagnus	Elaeagnaceae	Angiospermae	Shrub	No	Yes	North Temperate
Yintiaoling Natural Reserve	阴条岭自然保护区	Elaeagnus pungens	胡颓子	Elaeagnus	Elaeagnaceae	Angiospermae	Shrub	No	Yes	North Temperate
Yintiaoling Natural Reserve	阴条岭自然保护区	Elaeagnus stellipila	星毛羊奶子	Elaeagnus	Elaeagnaceae	Angiospermae	Shrub	Yes	Yes	North Temperate
Yintiaoling Natural Reserve	阴条岭自然保护区	Elaeagnus umbellata	牛奶子	Elaeagnus	Elaeagnaceae	Angiospermae	Shrub	No	Yes	North Temperate
Yintiaoling Natural Reserve	阴条岭自然保护区	Elaeagnus wenshanensis	文山胡颓子	Elaeagnus	Elaeagnaceae	Angiospermae	Shrub	Yes	Yes	North Temperate
Yintiaoling Natural Reserve	阴条岭自然保护区	Elaeagnus wushanensis	巫山牛奶子	Elaeagnus	Elaeagnaceae	Angiospermae	Shrub	Yes	Yes	North Temperate
Yintiaoling Natural Reserve	阴条岭自然保护区	Carrierea calycina	山羊角树	Carrierea	Salicaceae	Angiospermae	Tree	Yes	Yes	Tropical Asia (Indo-Malaysia)
Yintiaoling Natural Reserve	阴条岭自然保护区	Idesia polycarpa	山桐子	Idesia	Salicaceae	Angiospermae	Tree	No	Yes	East Asia
Yintiaoling Natural Reserve	阴条岭自然保护区	Idesia polycarpa var. vestita	毛叶山桐子	Idesia	Salicaceae	Angiospermae	Tree	No	Yes	East Asia
Yintiaoling Natural Reserve	阴条岭自然保护区	Itoa orientalis	栀子皮	Itoa	Salicaceae	Angiospermae	Tree	No	Yes	Tropical Asia (Indo-Malaysia)
Yintiaoling Natural Reserve	阴条岭自然保护区	Poliothyrsis sinensis	山拐枣	Poliothyrsis	Salicaceae	Angiospermae	Tree	Yes	Yes	Endemic to China
Yintiaoling Natural Reserve	阴条岭自然保护区	Xylosma controversa	南岭柞木	Xylosma	Salicaceae	Angiospermae	Shrub	No	Yes	Pantropic
Yintiaoling Natural Reserve	阴条岭自然保护区	Xylosma congesta	柞木	Xylosma	Salicaceae	Angiospermae	Shrub	No	Yes	Pantropic
Yintiaoling Natural Reserve	阴条岭自然保护区	Viola acuminata	鸡腿堇菜	Viola	Violaceae	Angiospermae	Herb	No	Yes	Cosmopolitan
Yintiaoling Natural Reserve	阴条岭自然保护区	Viola betonicifolia	戟叶堇菜	Viola	Violaceae	Angiospermae	Herb	No	Yes	Cosmopolitan
Yintiaoling Natural Reserve	阴条岭自然保护区	Viola biflora	双花堇菜	Viola	Violaceae	Angiospermae	Herb	Yes	Yes	Cosmopolitan
Yintiaoling Natural Reserve	阴条岭自然保护区	Viola chaerophylloides	南山堇菜	Viola	Violaceae	Angiospermae	Herb	No	Yes	Cosmopolitan
Yintiaoling Natural Reserve	阴条岭自然保护区	Viola collina	球果堇菜	Viola	Violaceae	Angiospermae	Herb	No	Yes	Cosmopolitan
Yintiaoling Natural Reserve	阴条岭自然保护区	Viola davidii	深圆齿堇菜	Viola	Violaceae	Angiospermae	Herb	Yes	Yes	Cosmopolitan
Yintiaoling Natural Reserve	阴条岭自然保护区	Viola diffusa	七星莲	Viola	Violaceae	Angiospermae	Herb	No	Yes	Cosmopolitan
Yintiaoling Natural Reserve	阴条岭自然保护区	Viola fargesii	柔毛堇菜	Viola	Violaceae	Angiospermae	Herb	Yes	Yes	Cosmopolitan
Yintiaoling Natural Reserve	阴条岭自然保护区	Viola grandisepala	阔萼堇菜	Viola	Violaceae	Angiospermae	Herb	Yes	Yes	Cosmopolitan
Yintiaoling Natural Reserve	阴条岭自然保护区	Viola grypoceras	紫花堇菜	Viola	Violaceae	Angiospermae	Herb	No	Yes	Cosmopolitan
Yintiaoling Natural Reserve	阴条岭自然保护区	Viola arcuata	如意草	Viola	Violaceae	Angiospermae	Herb	No	Yes	Cosmopolitan
Yintiaoling Natural Reserve	阴条岭自然保护区	Viola hediniana	紫叶堇菜	Viola	Violaceae	Angiospermae	Herb	Yes	Yes	Cosmopolitan
Yintiaoling Natural Reserve	阴条岭自然保护区	Viola henryi	巫山堇菜	Viola	Violaceae	Angiospermae	Herb	Yes	Yes	Cosmopolitan
Yintiaoling Natural Reserve	阴条岭自然保护区	Viola inconspicua	长萼堇菜	Viola	Violaceae	Angiospermae	Herb	No	Yes	Cosmopolitan
Yintiaoling Natural Reserve	阴条岭自然保护区	Viola magnifica	犁头叶堇菜	Viola	Violaceae	Angiospermae	Herb	Yes	Yes	Cosmopolitan
Yintiaoling Natural Reserve	阴条岭自然保护区	Viola phalacrocarpa	茜堇菜	Viola	Violaceae	Angiospermae	Herb	No	Yes	Cosmopolitan
Yintiaoling Natural Reserve	阴条岭自然保护区	Viola philippica	紫花地丁	Viola	Violaceae	Angiospermae	Herb	No	Yes	Cosmopolitan
Yintiaoling Natural Reserve	阴条岭自然保护区	Viola prionantha	早开堇菜	Viola	Violaceae	Angiospermae	Herb	No	Yes	Cosmopolitan
Yintiaoling Natural Reserve	阴条岭自然保护区	Viola rossii	辽宁堇菜	Viola	Violaceae	Angiospermae	Herb	No	Yes	Cosmopolitan
Yintiaoling Natural Reserve	阴条岭自然保护区	Viola selkirkii	深山堇菜	Viola	Violaceae	Angiospermae	Herb	No	Yes	Cosmopolitan
Yintiaoling Natural Reserve	阴条岭自然保护区	Viola stewardiana	庐山堇菜	Viola	Violaceae	Angiospermae	Herb	Yes	Yes	Cosmopolitan
Yintiaoling Natural Reserve	阴条岭自然保护区	Viola szetschwanensis	四川堇菜	Viola	Violaceae	Angiospermae	Herb	No	Yes	Cosmopolitan
Yintiaoling Natural Reserve	阴条岭自然保护区	Viola variegata	斑叶堇菜	Viola	Violaceae	Angiospermae	Herb	No	Yes	Cosmopolitan
Yintiaoling Natural Reserve	阴条岭自然保护区	Stachyurus chinensis	中国旌节花	Stachyurus	Stachyuraceae	Angiospermae	Shrub	Yes	Yes	East Asia
Yintiaoling Natural Reserve	阴条岭自然保护区	Stachyurus himalaicus	西域旌节花	Stachyurus	Stachyuraceae	Angiospermae	Tree	No	Yes	East Asia
Yintiaoling Natural Reserve	阴条岭自然保护区	Stachyurus yunnanensis	云南旌节花	Stachyurus	Stachyuraceae	Angiospermae	Shrub	No	Yes	East Asia
Yintiaoling Natural Reserve	阴条岭自然保护区	Stachyurus obovatus	倒卵叶旌节花	Stachyurus	Stachyuraceae	Angiospermae	Shrub	Yes	Yes	East Asia
Yintiaoling Natural Reserve	阴条岭自然保护区	Begonia grandis	秋海棠	Begonia	Begoniaceae	Angiospermae	Herb	No	Yes	Pantropic
Yintiaoling Natural Reserve	阴条岭自然保护区	Begonia hemsleyana	掌叶秋海棠	Begonia	Begoniaceae	Angiospermae	Herb	No	Yes	Pantropic
Yintiaoling Natural Reserve	阴条岭自然保护区	Begonia pedatifida	掌裂叶秋海棠	Begonia	Begoniaceae	Angiospermae	Herb	Yes	Yes	Pantropic
Yintiaoling Natural Reserve	阴条岭自然保护区	Begonia grandis subsp. sinensis	中华秋海棠	Begonia	Begoniaceae	Angiospermae	Herb	No	Yes	Pantropic
Yintiaoling Natural Reserve	阴条岭自然保护区	Begonia smithiana	长柄秋海棠	Begonia	Begoniaceae	Angiospermae	Herb	Yes	Yes	Pantropic
Yintiaoling Natural Reserve	阴条岭自然保护区	Bolbostemma paniculatum	假贝母	Bolbostemma	Cucurbitaceae	Angiospermae	Herb	Yes	Yes	Endemic to China
Yintiaoling Natural Reserve	阴条岭自然保护区	Gynostemma cardiospermum	心籽绞股蓝	Gynostemma	Cucurbitaceae	Angiospermae	Liana	Yes	Yes	Tropical Asia (Indo-Malaysia)
Yintiaoling Natural Reserve	阴条岭自然保护区	Gynostemma pentaphyllum	绞股蓝	Gynostemma	Cucurbitaceae	Angiospermae	Liana	No	Yes	Tropical Asia (Indo-Malaysia)
Yintiaoling Natural Reserve	阴条岭自然保护区	Hemsleya chinensis	雪胆	Hemsleya	Cucurbitaceae	Angiospermae	Liana	Yes	Yes	East Asia
Yintiaoling Natural Reserve	阴条岭自然保护区	Schizopepon dioicus	湖北裂瓜	Schizopepon	Cucurbitaceae	Angiospermae	Liana	Yes	Yes	East Asia
Yintiaoling Natural Reserve	阴条岭自然保护区	Thladiantha dentata	齿叶赤瓟	Thladiantha	Cucurbitaceae	Angiospermae	Herb	Yes	Yes	Tropical Asia (Indo-Malaysia)
Yintiaoling Natural Reserve	阴条岭自然保护区	Thladiantha dubia	赤瓟	Thladiantha	Cucurbitaceae	Angiospermae	Liana	No	Yes	Tropical Asia (Indo-Malaysia)
Yintiaoling Natural Reserve	阴条岭自然保护区	Thladiantha henryi	皱果赤爮	Thladiantha	Cucurbitaceae	Angiospermae	Liana	Yes	Yes	Tropical Asia (Indo-Malaysia)
Yintiaoling Natural Reserve	阴条岭自然保护区	Thladiantha longifolia	长叶赤瓟	Thladiantha	Cucurbitaceae	Angiospermae	Herb	Yes	Yes	Tropical Asia (Indo-Malaysia)
Yintiaoling Natural Reserve	阴条岭自然保护区	Thladiantha maculata	斑赤瓟	Thladiantha	Cucurbitaceae	Angiospermae	Liana	Yes	Yes	Tropical Asia (Indo-Malaysia)
Yintiaoling Natural Reserve	阴条岭自然保护区	Thladiantha nudiflora	南赤瓟	Thladiantha	Cucurbitaceae	Angiospermae	Liana	No	Yes	Tropical Asia (Indo-Malaysia)
Yintiaoling Natural Reserve	阴条岭自然保护区	Thladiantha oliveri	鄂赤瓟	Thladiantha	Cucurbitaceae	Angiospermae	Liana	Yes	Yes	Tropical Asia (Indo-Malaysia)
Yintiaoling Natural Reserve	阴条岭自然保护区	Thladiantha villosula	长毛赤瓟	Thladiantha	Cucurbitaceae	Angiospermae	Liana	Yes	Yes	Tropical Asia (Indo-Malaysia)
Yintiaoling Natural Reserve	阴条岭自然保护区	Trichosanthes cucumeroides	王瓜	Trichosanthes	Cucurbitaceae	Angiospermae	Liana	No	Yes	Tropical Asia and Tropical Australasia
Yintiaoling Natural Reserve	阴条岭自然保护区	Trichosanthes kirilowii	栝楼	Trichosanthes	Cucurbitaceae	Angiospermae	Liana	No	Yes	Tropical Asia and Tropical Australasia
Yintiaoling Natural Reserve	阴条岭自然保护区	Trichosanthes rosthornii	中华栝楼	Trichosanthes	Cucurbitaceae	Angiospermae	Liana	Yes	Yes	Tropical Asia and Tropical Australasia
Yintiaoling Natural Reserve	阴条岭自然保护区	Zehneria japonica	马㼎儿	Zehneria	Cucurbitaceae	Angiospermae	Herb	No	Yes	Old World Tropic
Yintiaoling Natural Reserve	阴条岭自然保护区	Ammannia auriculata	耳基水苋	Ammannia	Lythraceae	Angiospermae	Herb	No	Yes	Cosmopolitan
Yintiaoling Natural Reserve	阴条岭自然保护区	Lagerstroemia indica	紫薇	Lagerstroemia	Lythraceae	Angiospermae	Shrub	No	Yes	Tropical Asia and Tropical Australasia
Yintiaoling Natural Reserve	阴条岭自然保护区	Lagerstroemia subcostata	南紫薇	Lagerstroemia	Lythraceae	Angiospermae	Shrub	No	Yes	Tropical Asia and Tropical Australasia
Yintiaoling Natural Reserve	阴条岭自然保护区	Rotala indica	节节菜	Rotala	Lythraceae	Angiospermae	Herb	No	Yes	Pantropic
Yintiaoling Natural Reserve	阴条岭自然保护区	Rotala rotundifolia	圆叶节节菜	Rotala	Lythraceae	Angiospermae	Herb	No	Yes	Pantropic
Yintiaoling Natural Reserve	阴条岭自然保护区	Trapa natans	欧菱	Trapa	Lythraceae	Angiospermae	Herb	No	Yes	Old World Temperate
Yintiaoling Natural Reserve	阴条岭自然保护区	Punica granatum	石榴	Punica	Lythraceae	Angiospermae	Shrub	No	No	Mediterranean, West Asia to Central Asia
Yintiaoling Natural Reserve	阴条岭自然保护区	Fordiophyton faberi	异药花	Fordiophyton	Melastomataceae	Angiospermae	Shrub	Yes	Yes	Tropical Asia (Indo-Malaysia)
Yintiaoling Natural Reserve	阴条岭自然保护区	Melastoma malabathricum	野牡丹	Melastoma	Melastomataceae	Angiospermae	Shrub	No	Yes	Tropical Asia and Tropical Australasia
Yintiaoling Natural Reserve	阴条岭自然保护区	Osbeckia chinensis	金锦香	Osbeckia	Melastomataceae	Angiospermae	Herb	No	Yes	Old World Tropic
Yintiaoling Natural Reserve	阴条岭自然保护区	Sarcopyramis bodinieri	肉穗草	Sarcopyramis	Melastomataceae	Angiospermae	Herb	Yes	Yes	Tropical Asia (Indo-Malaysia)
Yintiaoling Natural Reserve	阴条岭自然保护区	Circaea alpina	高山露珠草	Circaea	Onagraceae	Angiospermae	Herb	No	Yes	North Temperate
Yintiaoling Natural Reserve	阴条岭自然保护区	Circaea cordata	露珠草	Circaea	Onagraceae	Angiospermae	Herb	No	Yes	North Temperate
Yintiaoling Natural Reserve	阴条岭自然保护区	Circaea erubescens	谷蓼	Circaea	Onagraceae	Angiospermae	Herb	No	Yes	North Temperate
Yintiaoling Natural Reserve	阴条岭自然保护区	Circaea glabrescens	秃梗露珠草	Circaea	Onagraceae	Angiospermae	Herb	Yes	Yes	North Temperate
Yintiaoling Natural Reserve	阴条岭自然保护区	Circaea mollis	南方露珠草	Circaea	Onagraceae	Angiospermae	Herb	No	Yes	North Temperate
Yintiaoling Natural Reserve	阴条岭自然保护区	Epilobium amurense	毛脉柳叶菜	Epilobium	Onagraceae	Angiospermae	Herb	No	Yes	North Temperate
Yintiaoling Natural Reserve	阴条岭自然保护区	Epilobium amurense subsp. cephalostigma	光滑柳叶菜	Epilobium	Onagraceae	Angiospermae	Herb	No	Yes	North Temperate
Yintiaoling Natural Reserve	阴条岭自然保护区	Chamerion angustifolium	柳兰	Chamerion	Onagraceae	Angiospermae	Herb	No	Yes	North Temperate
Yintiaoling Natural Reserve	阴条岭自然保护区	Chamerion angustifolium subsp. circumvagum	毛脉柳兰	Chamerion	Onagraceae	Angiospermae	Herb	No	Yes	North Temperate
Yintiaoling Natural Reserve	阴条岭自然保护区	Epilobium cylindricum	圆柱柳叶菜	Epilobium	Onagraceae	Angiospermae	Herb	No	Yes	North Temperate
Yintiaoling Natural Reserve	阴条岭自然保护区	Epilobium hirsutum	柳叶菜	Epilobium	Onagraceae	Angiospermae	Herb	No	Yes	North Temperate
Yintiaoling Natural Reserve	阴条岭自然保护区	Epilobium palustre	沼生柳叶菜	Epilobium	Onagraceae	Angiospermae	Herb	No	Yes	North Temperate
Yintiaoling Natural Reserve	阴条岭自然保护区	Epilobium parviflorum	小花柳叶菜	Epilobium	Onagraceae	Angiospermae	Herb	No	Yes	North Temperate
Yintiaoling Natural Reserve	阴条岭自然保护区	Epilobium platystigmatosum	阔柱柳叶菜	Epilobium	Onagraceae	Angiospermae	Herb	No	Yes	North Temperate
Yintiaoling Natural Reserve	阴条岭自然保护区	Epilobium pyrricholophum	长籽柳叶菜	Epilobium	Onagraceae	Angiospermae	Herb	No	Yes	North Temperate
Yintiaoling Natural Reserve	阴条岭自然保护区	Epilobium royleanum	短梗柳叶菜	Epilobium	Onagraceae	Angiospermae	Herb	No	Yes	North Temperate
Yintiaoling Natural Reserve	阴条岭自然保护区	Epilobium sinense	中华柳叶菜	Epilobium	Onagraceae	Angiospermae	Herb	No	Yes	North Temperate
Yintiaoling Natural Reserve	阴条岭自然保护区	Ludwigia epilobioides	假柳叶菜	Ludwigia	Onagraceae	Angiospermae	Herb	No	Yes	Pantropic
Yintiaoling Natural Reserve	阴条岭自然保护区	Gonocarpus micranthus	小二仙草	Gonocarpus	Haloragaceae	Angiospermae	Herb	No	Yes	Pantropic
Yintiaoling Natural Reserve	阴条岭自然保护区	Myriophyllum verticillatum	狐尾藻	Myriophyllum	Haloragaceae	Angiospermae	Herb	No	Yes	Cosmopolitan
Yintiaoling Natural Reserve	阴条岭自然保护区	Alangium chinense	八角枫	Alangium	Cornaceae	Angiospermae	Shrub	No	Yes	Old World Tropic
Yintiaoling Natural Reserve	阴条岭自然保护区	Alangium chinense subsp. pauciflorum	稀花八角枫	Alangium	Cornaceae	Angiospermae	Shrub	No	Yes	Old World Tropic
Yintiaoling Natural Reserve	阴条岭自然保护区	Alangium chinense subsp. strigosum	伏毛八角枫	Alangium	Cornaceae	Angiospermae	Shrub	No	Yes	Old World Tropic
Yintiaoling Natural Reserve	阴条岭自然保护区	Alangium chinense subsp. triangulare	深裂八角枫	Alangium	Cornaceae	Angiospermae	Shrub	No	Yes	Old World Tropic
Yintiaoling Natural Reserve	阴条岭自然保护区	Alangium faberi	小花八角枫	Alangium	Cornaceae	Angiospermae	Shrub	Yes	Yes	Old World Tropic
Yintiaoling Natural Reserve	阴条岭自然保护区	Alangium faberi var. heterophyllum	异叶八角枫	Alangium	Cornaceae	Angiospermae	Shrub	No	Yes	Old World Tropic
Yintiaoling Natural Reserve	阴条岭自然保护区	Alangium platanifolium	瓜木	Alangium	Cornaceae	Angiospermae	Shrub	No	Yes	Old World Tropic
Yintiaoling Natural Reserve	阴条岭自然保护区	Camptotheca acuminata	喜树	Camptotheca	Nyssaceae	Angiospermae	Tree	Yes	Yes	Endemic to China
Yintiaoling Natural Reserve	阴条岭自然保护区	Davidia involucrata	珙桐	Davidia	Nyssaceae	Angiospermae	Tree	Yes	Yes	Endemic to China
Yintiaoling Natural Reserve	阴条岭自然保护区	Davidia involucrata var. vilmoriniana	光叶珙桐	Davidia	Nyssaceae	Angiospermae	Tree	No	Yes	Endemic to China
Yintiaoling Natural Reserve	阴条岭自然保护区	Aucuba albopunctifolia	斑叶珊瑚	Aucuba	Garryaceae	Angiospermae	Shrub	Yes	Yes	East Asia
Yintiaoling Natural Reserve	阴条岭自然保护区	Aucuba himalaica	喜马拉雅珊瑚	Aucuba	Garryaceae	Angiospermae	Shrub	No	Yes	East Asia
Yintiaoling Natural Reserve	阴条岭自然保护区	Aucuba himalaica var. dolichphylla	长叶桃叶珊瑚	Aucuba	Garryaceae	Angiospermae	Shrub	No	Yes	East Asia
Yintiaoling Natural Reserve	阴条岭自然保护区	Aucuba obcordata	倒心叶珊瑚	Aucuba	Garryaceae	Angiospermae	Shrub	Yes	Yes	East Asia
Yintiaoling Natural Reserve	阴条岭自然保护区	Cornus chinensis	川鄂山茱萸	Cornus	Cornaceae	Angiospermae	Shrub	No	Yes	North Temperate
Yintiaoling Natural Reserve	阴条岭自然保护区	Cornus controversa	灯台树	Cornus	Cornaceae	Angiospermae	Tree	No	Yes	North Temperate
Yintiaoling Natural Reserve	阴条岭自然保护区	Cornus hemsleyi	红椋子	Cornus	Cornaceae	Angiospermae	Tree	Yes	Yes	North Temperate
Yintiaoling Natural Reserve	阴条岭自然保护区	Cornus macrophylla	梾木	Cornus	Cornaceae	Angiospermae	Tree	No	Yes	North Temperate
Yintiaoling Natural Reserve	阴条岭自然保护区	Cornus oblonga	长圆叶梾木	Cornus	Cornaceae	Angiospermae	Tree	No	Yes	North Temperate
Yintiaoling Natural Reserve	阴条岭自然保护区	Cornus quinquenervis	小梾木	Cornus	Cornaceae	Angiospermae	Tree	Yes	Yes	North Temperate
Yintiaoling Natural Reserve	阴条岭自然保护区	Cornus schindleri subsp. poliophylla	灰叶梾木	Cornus	Cornaceae	Angiospermae	Tree	No	Yes	North Temperate
Yintiaoling Natural Reserve	阴条岭自然保护区	Cornus walteri	毛梾	Cornus	Cornaceae	Angiospermae	Tree	No	Yes	North Temperate
Yintiaoling Natural Reserve	阴条岭自然保护区	Cornus elliptica	尖叶四照花	Cornus	Cornaceae	Angiospermae	Tree	No	Yes	North Temperate
Yintiaoling Natural Reserve	阴条岭自然保护区	Cornus capitata	头状四照花	Cornus	Cornaceae	Angiospermae	Tree	No	Yes	North Temperate
Yintiaoling Natural Reserve	阴条岭自然保护区	Cornus kousa subsp. chinensis	四照花	Cornus	Cornaceae	Angiospermae	Tree	No	Yes	North Temperate
Yintiaoling Natural Reserve	阴条岭自然保护区	Cornus multinervosa	多脉四照花	Cornus	Cornaceae	Angiospermae	Tree	Yes	Yes	North Temperate
Yintiaoling Natural Reserve	阴条岭自然保护区	Helwingia chinensis	中华青荚叶	Helwingia	Helwingiaceae	Angiospermae	Shrub	No	Yes	East Asia
Yintiaoling Natural Reserve	阴条岭自然保护区	Helwingia chinensis var. crenata	钝齿青荚叶	Helwingia	Helwingiaceae	Angiospermae	Shrub	No	Yes	East Asia
Yintiaoling Natural Reserve	阴条岭自然保护区	Helwingia himalaica	西域青荚叶	Helwingia	Helwingiaceae	Angiospermae	Shrub	No	Yes	East Asia
Yintiaoling Natural Reserve	阴条岭自然保护区	Helwingia japonica	青荚叶	Helwingia	Helwingiaceae	Angiospermae	Shrub	No	Yes	East Asia
Yintiaoling Natural Reserve	阴条岭自然保护区	Helwingia japonica var. hypoleuca	白粉青荚叶	Helwingia	Helwingiaceae	Angiospermae	Shrub	No	Yes	East Asia
Yintiaoling Natural Reserve	阴条岭自然保护区	Helwingia omeiensis	峨眉青荚叶	Helwingia	Helwingiaceae	Angiospermae	Shrub	Yes	Yes	East Asia
Yintiaoling Natural Reserve	阴条岭自然保护区	Cornus wilsoniana	光皮梾木	Cornus	Cornaceae	Angiospermae	Tree	Yes	Yes	North Temperate
Yintiaoling Natural Reserve	阴条岭自然保护区	Torricellia angulata	角叶鞘柄木	Torricellia	Torricelliaceae	Angiospermae	Tree	Yes	Yes	Endemic to China
Yintiaoling Natural Reserve	阴条岭自然保护区	Torricellia angulata var. intermedia	有齿鞘柄木	Torricellia	Torricelliaceae	Angiospermae	Shrub	No	Yes	Endemic to China
Yintiaoling Natural Reserve	阴条岭自然保护区	Eleutherococcus henryi var. faberi	毛梗糙叶五加	Eleutherococcus	Araliaceae	Angiospermae	Shrub	No	Yes	East Asia
Yintiaoling Natural Reserve	阴条岭自然保护区	Gamblea ciliata var. evodiifolia	吴茱萸五加	Gamblea	Araliaceae	Angiospermae	Shrub	No	Yes	East Asia
Yintiaoling Natural Reserve	阴条岭自然保护区	Eleutherococcus giraldii	红毛五加	Eleutherococcus	Araliaceae	Angiospermae	Shrub	Yes	Yes	East Asia
Yintiaoling Natural Reserve	阴条岭自然保护区	Eleutherococcus nodiflorus	细柱五加	Eleutherococcus	Araliaceae	Angiospermae	Tree	Yes	Yes	East Asia
Yintiaoling Natural Reserve	阴条岭自然保护区	Eleutherococcus henryi	糙叶五加	Eleutherococcus	Araliaceae	Angiospermae	Shrub	Yes	Yes	East Asia
Yintiaoling Natural Reserve	阴条岭自然保护区	Eleutherococcus leucorrhizus	藤五加	Eleutherococcus	Araliaceae	Angiospermae	Shrub	No	Yes	East Asia
Yintiaoling Natural Reserve	阴条岭自然保护区	Eleutherococcus leucorrhizus var. fulvescens	糙叶藤五加	Eleutherococcus	Araliaceae	Angiospermae	Shrub	No	Yes	East Asia
Yintiaoling Natural Reserve	阴条岭自然保护区	Eleutherococcus brachypus	短柄五加	Eleutherococcus	Araliaceae	Angiospermae	Shrub	Yes	Yes	East Asia
Yintiaoling Natural Reserve	阴条岭自然保护区	Eleutherococcus rehderianus	匙叶五加	Eleutherococcus	Araliaceae	Angiospermae	Shrub	Yes	Yes	East Asia
Yintiaoling Natural Reserve	阴条岭自然保护区	Eleutherococcus leucorrhizus var. setchuenensis	蜀五加	Eleutherococcus	Araliaceae	Angiospermae	Shrub	No	Yes	East Asia
Yintiaoling Natural Reserve	阴条岭自然保护区	Eleutherococcus setulosus	细刺五加	Eleutherococcus	Araliaceae	Angiospermae	Shrub	Yes	Yes	East Asia
Yintiaoling Natural Reserve	阴条岭自然保护区	Eleutherococcus leucorrhizus var. scaberulus	狭叶藤五加	Eleutherococcus	Araliaceae	Angiospermae	Shrub	No	Yes	East Asia
Yintiaoling Natural Reserve	阴条岭自然保护区	Eleutherococcus trifoliatus	白簕	Eleutherococcus	Araliaceae	Angiospermae	Shrub	No	Yes	East Asia
Yintiaoling Natural Reserve	阴条岭自然保护区	Aralia elata	楤木	Aralia	Araliaceae	Angiospermae	Shrub	No	Yes	East Asia and North America disjuncted
Yintiaoling Natural Reserve	阴条岭自然保护区	Aralia chinensis	黄毛楤木	Aralia	Araliaceae	Angiospermae	Tree	Yes	Yes	East Asia and North America disjuncted
Yintiaoling Natural Reserve	阴条岭自然保护区	Aralia cordata	食用土当归	Aralia	Araliaceae	Angiospermae	Herb	No	Yes	East Asia and North America disjuncted
Yintiaoling Natural Reserve	阴条岭自然保护区	Aralia dasyphylla	头序楤木	Aralia	Araliaceae	Angiospermae	Shrub	No	Yes	East Asia and North America disjuncted
Yintiaoling Natural Reserve	阴条岭自然保护区	Aralia echinocaulis	棘茎楤木	Aralia	Araliaceae	Angiospermae	Shrub	Yes	Yes	East Asia and North America disjuncted
Yintiaoling Natural Reserve	阴条岭自然保护区	Aralia fargesii	龙眼独活	Aralia	Araliaceae	Angiospermae	Shrub	Yes	Yes	East Asia and North America disjuncted
Yintiaoling Natural Reserve	阴条岭自然保护区	Aralia henryi	柔毛龙眼独活	Aralia	Araliaceae	Angiospermae	Herb	Yes	Yes	East Asia and North America disjuncted
Yintiaoling Natural Reserve	阴条岭自然保护区	Aralia undulata	波缘楤木	Aralia	Araliaceae	Angiospermae	Shrub	No	Yes	East Asia and North America disjuncted
Yintiaoling Natural Reserve	阴条岭自然保护区	Hedera nepalensis var. sinensis	常春藤	Hedera	Araliaceae	Angiospermae	Shrub	No	Yes	Mediterranean, West Asia to Central Asia
Yintiaoling Natural Reserve	阴条岭自然保护区	Kalopanax septemlobus	刺楸	Kalopanax	Araliaceae	Angiospermae	Shrub	No	Yes	East Asia
Yintiaoling Natural Reserve	阴条岭自然保护区	Metapanax davidii	异叶梁王茶	Metapanax	Araliaceae	Angiospermae	Shrub	No	Yes	Tropical Asia and Tropical Australasia
Yintiaoling Natural Reserve	阴条岭自然保护区	Panax japonicus	竹节参	Panax	Araliaceae	Angiospermae	Herb	No	Yes	East Asia and North America disjuncted
Yintiaoling Natural Reserve	阴条岭自然保护区	Panax japonicus var. bipinnatifidus	疙瘩七	Panax	Araliaceae	Angiospermae	Herb	No	Yes	East Asia and North America disjuncted
Yintiaoling Natural Reserve	阴条岭自然保护区	Pentapanax henryi	锈毛五叶参	Pentapanax	Araliaceae	Angiospermae	Shrub	No	Yes	Pantropic
Yintiaoling Natural Reserve	阴条岭自然保护区	Schefflera delavayi	穗序鹅掌柴	Schefflera	Araliaceae	Angiospermae	Shrub	No	Yes	Pantropic
Yintiaoling Natural Reserve	阴条岭自然保护区	Tetrapanax papyrifer	通脱木	Tetrapanax	Araliaceae	Angiospermae	Shrub	Yes	Yes	Endemic to China
Yintiaoling Natural Reserve	阴条岭自然保护区	Aegopodium henryi	巴东羊角芹	Aegopodium	Apiaceae	Angiospermae	Herb	Yes	Yes	Old World Temperate
Yintiaoling Natural Reserve	阴条岭自然保护区	Angelica biserrata	重齿当归	Angelica	Apiaceae	Angiospermae	Herb	Yes	Yes	North Temperate
Yintiaoling Natural Reserve	阴条岭自然保护区	Angelica decursiva	紫花前胡	Angelica	Apiaceae	Angiospermae	Herb	No	Yes	North Temperate
Yintiaoling Natural Reserve	阴条岭自然保护区	Angelica laxifoliata	疏叶当归	Angelica	Apiaceae	Angiospermae	Herb	Yes	Yes	North Temperate
Yintiaoling Natural Reserve	阴条岭自然保护区	Angelica megaphylla	大叶当归	Angelica	Apiaceae	Angiospermae	Herb	Yes	Yes	North Temperate
Yintiaoling Natural Reserve	阴条岭自然保护区	Angelica sinensis	当归	Angelica	Apiaceae	Angiospermae	Herb	Yes	Yes	North Temperate
Yintiaoling Natural Reserve	阴条岭自然保护区	Anthriscus sylvestris	峨参	Anthriscus	Apiaceae	Angiospermae	Herb	No	Yes	Old World Temperate
Yintiaoling Natural Reserve	阴条岭自然保护区	Apium graveolens	旱芹	Apium	Apiaceae	Angiospermae	Herb	No	No	Cosmopolitan
Yintiaoling Natural Reserve	阴条岭自然保护区	Cyclospermum leptophyllum	细叶旱芹	Cyclospermum	Apiaceae	Angiospermae	Herb	No	No	Unknown
Yintiaoling Natural Reserve	阴条岭自然保护区	Bupleurum chinense	北柴胡	Bupleurum	Apiaceae	Angiospermae	Herb	Yes	Yes	North Temperate
Yintiaoling Natural Reserve	阴条岭自然保护区	Bupleurum longicaule var. franchetii	空心柴胡	Bupleurum	Apiaceae	Angiospermae	Herb	No	Yes	North Temperate
Yintiaoling Natural Reserve	阴条岭自然保护区	Bupleurum longicaule	长茎柴胡	Bupleurum	Apiaceae	Angiospermae	Herb	No	Yes	North Temperate
Yintiaoling Natural Reserve	阴条岭自然保护区	Bupleurum longiradiatum	大叶柴胡	Bupleurum	Apiaceae	Angiospermae	Herb	No	Yes	North Temperate
Yintiaoling Natural Reserve	阴条岭自然保护区	Bupleurum boissieuanum	紫花阔叶柴胡	Bupleurum	Apiaceae	Angiospermae	Herb	Yes	Yes	North Temperate
Yintiaoling Natural Reserve	阴条岭自然保护区	Bupleurum marginatum	竹叶柴胡	Bupleurum	Apiaceae	Angiospermae	Herb	No	Yes	North Temperate
Yintiaoling Natural Reserve	阴条岭自然保护区	Bupleurum microcephalum	马尾柴胡	Bupleurum	Apiaceae	Angiospermae	Herb	Yes	Yes	North Temperate
Yintiaoling Natural Reserve	阴条岭自然保护区	Bupleurum petiolulatum	有柄柴胡	Bupleurum	Apiaceae	Angiospermae	Herb	Yes	Yes	North Temperate
Yintiaoling Natural Reserve	阴条岭自然保护区	Bupleurum hamiltonii	小柴胡	Bupleurum	Apiaceae	Angiospermae	Herb	No	Yes	North Temperate
Yintiaoling Natural Reserve	阴条岭自然保护区	Carum carvi	葛缕子	Carum	Apiaceae	Angiospermae	Herb	No	Yes	North Temperate
Yintiaoling Natural Reserve	阴条岭自然保护区	Centella asiatica	积雪草	Centella	Apiaceae	Angiospermae	Herb	No	Yes	Cosmopolitan
Yintiaoling Natural Reserve	阴条岭自然保护区	Conioselinum vaginatum	鞘山芎	Conioselinum	Apiaceae	Angiospermae	Herb	No	No	North Temperate
Yintiaoling Natural Reserve	阴条岭自然保护区	Cryptotaenia japonica	鸭儿芹	Cryptotaenia	Apiaceae	Angiospermae	Herb	No	Yes	North Temperate
Yintiaoling Natural Reserve	阴条岭自然保护区	Daucus carota	野胡萝卜	Daucus	Apiaceae	Angiospermae	Herb	No	Yes	North Temperate
Yintiaoling Natural Reserve	阴条岭自然保护区	Dickinsia hydrocotyloides	马蹄芹	Dickinsia	Apiaceae	Angiospermae	Herb	Yes	Yes	Endemic to China
Yintiaoling Natural Reserve	阴条岭自然保护区	Foeniculum vulgare	茴香	Foeniculum	Apiaceae	Angiospermae	Herb	No	No	Mediterranean, West Asia to Central Asia
Yintiaoling Natural Reserve	阴条岭自然保护区	Heracleum candicans	白亮独活	Heracleum	Apiaceae	Angiospermae	Herb	No	Yes	North Temperate
Yintiaoling Natural Reserve	阴条岭自然保护区	Heracleum hemsleyanum	独活	Heracleum	Apiaceae	Angiospermae	Herb	Yes	Yes	North Temperate
Yintiaoling Natural Reserve	阴条岭自然保护区	Heracleum moellendorffii	短毛独活	Heracleum	Apiaceae	Angiospermae	Herb	No	Yes	North Temperate
Yintiaoling Natural Reserve	阴条岭自然保护区	Heracleum vicinum	平截独活	Heracleum	Apiaceae	Angiospermae	Herb	Yes	Yes	North Temperate
Yintiaoling Natural Reserve	阴条岭自然保护区	Heracleum yungningense	永宁独活	Heracleum	Apiaceae	Angiospermae	Herb	Yes	Yes	North Temperate
Yintiaoling Natural Reserve	阴条岭自然保护区	Hydrocotyle dielsiana	裂叶天胡荽	Hydrocotyle	Araliaceae	Angiospermae	Herb	Yes	Yes	Pantropic
Yintiaoling Natural Reserve	阴条岭自然保护区	Hydrocotyle hookeri subsp. chinensis	中华天胡荽	Hydrocotyle	Araliaceae	Angiospermae	Herb	No	Yes	Pantropic
Yintiaoling Natural Reserve	阴条岭自然保护区	Hydrocotyle nepalensis	红马蹄草	Hydrocotyle	Araliaceae	Angiospermae	Herb	No	Yes	Pantropic
Yintiaoling Natural Reserve	阴条岭自然保护区	Hydrocotyle sibthorpioides	天胡荽	Hydrocotyle	Araliaceae	Angiospermae	Herb	No	Yes	Pantropic
Yintiaoling Natural Reserve	阴条岭自然保护区	Hydrocotyle wilsonii	鄂西天胡荽	Hydrocotyle	Araliaceae	Angiospermae	Herb	Yes	Yes	Pantropic
Yintiaoling Natural Reserve	阴条岭自然保护区	Ligusticum acuminatum	尖叶藁本	Ligusticum	Apiaceae	Angiospermae	Herb	Yes	Yes	North Temperate
Yintiaoling Natural Reserve	阴条岭自然保护区	Ligusticum brachylobum	短片藁本	Ligusticum	Apiaceae	Angiospermae	Herb	Yes	Yes	North Temperate
Yintiaoling Natural Reserve	阴条岭自然保护区	Ligusticum reptans	匍匐藁本	Ligusticum	Apiaceae	Angiospermae	Herb	Yes	Yes	North Temperate
Yintiaoling Natural Reserve	阴条岭自然保护区	Ligusticum sinense	藁本	Ligusticum	Apiaceae	Angiospermae	Herb	Yes	Yes	North Temperate
Yintiaoling Natural Reserve	阴条岭自然保护区	Melanosciadium pimpinelloideum	紫伞芹	Melanosciadium	Apiaceae	Angiospermae	Herb	Yes	Yes	Endemic to China
Yintiaoling Natural Reserve	阴条岭自然保护区	Nothosmyrnium japonicum	白苞芹	Nothosmyrnium	Apiaceae	Angiospermae	Herb	No	Yes	East Asia
Yintiaoling Natural Reserve	阴条岭自然保护区	Notopterygium franchetii	宽叶羌活	Notopterygium	Apiaceae	Angiospermae	Herb	Yes	Yes	Endemic to China
Yintiaoling Natural Reserve	阴条岭自然保护区	Oenanthe linearis	线叶水芹	Oenanthe	Apiaceae	Angiospermae	Herb	No	Yes	North Temperate
Yintiaoling Natural Reserve	阴条岭自然保护区	Oenanthe thomsonii subsp. stenophylla	窄叶水芹	Oenanthe	Apiaceae	Angiospermae	Herb	No	Yes	North Temperate
Yintiaoling Natural Reserve	阴条岭自然保护区	Oenanthe javanica	水芹	Oenanthe	Apiaceae	Angiospermae	Herb	No	Yes	North Temperate
Yintiaoling Natural Reserve	阴条岭自然保护区	Oenanthe javanica subsp. rosthornii	卵叶水芹	Oenanthe	Apiaceae	Angiospermae	Herb	No	Yes	North Temperate
Yintiaoling Natural Reserve	阴条岭自然保护区	Osmorhiza aristata	香根芹	Osmorhiza	Apiaceae	Angiospermae	Herb	No	Yes	East Asia and North America disjuncted
Yintiaoling Natural Reserve	阴条岭自然保护区	Peucedanum dielsianum	竹节前胡	Peucedanum	Apiaceae	Angiospermae	Herb	Yes	Yes	Old World Temperate
Yintiaoling Natural Reserve	阴条岭自然保护区	Peucedanum henryi	鄂西前胡	Peucedanum	Apiaceae	Angiospermae	Herb	Yes	Yes	Old World Temperate
Yintiaoling Natural Reserve	阴条岭自然保护区	Peucedanum medicum	华中前胡	Peucedanum	Apiaceae	Angiospermae	Herb	Yes	Yes	Old World Temperate
Yintiaoling Natural Reserve	阴条岭自然保护区	Peucedanum praeruptorum	前胡	Peucedanum	Apiaceae	Angiospermae	Herb	Yes	Yes	Old World Temperate
Yintiaoling Natural Reserve	阴条岭自然保护区	Pimpinella arguta	锐叶茴芹	Pimpinella	Apiaceae	Angiospermae	Herb	Yes	Yes	North Temperate
Yintiaoling Natural Reserve	阴条岭自然保护区	Pimpinella diversifolia	异叶茴芹	Pimpinella	Apiaceae	Angiospermae	Herb	No	Yes	North Temperate
Yintiaoling Natural Reserve	阴条岭自然保护区	Pimpinella fargesii	城口茴芹	Pimpinella	Apiaceae	Angiospermae	Herb	Yes	Yes	North Temperate
Yintiaoling Natural Reserve	阴条岭自然保护区	Pimpinella rhomboidea	菱叶茴芹	Pimpinella	Apiaceae	Angiospermae	Herb	Yes	Yes	North Temperate
Yintiaoling Natural Reserve	阴条岭自然保护区	Pimpinella valleculosa	谷生茴芹	Pimpinella	Apiaceae	Angiospermae	Herb	Yes	Yes	North Temperate
Yintiaoling Natural Reserve	阴条岭自然保护区	Pleurospermum giraldii	太白棱子芹	Pleurospermum	Apiaceae	Angiospermae	Herb	Yes	Yes	Old World Temperate
Yintiaoling Natural Reserve	阴条岭自然保护区	Sanicula astrantiifolia	川滇变豆菜	Sanicula	Apiaceae	Angiospermae	Herb	Yes	Yes	Cosmopolitan
Yintiaoling Natural Reserve	阴条岭自然保护区	Sanicula chinensis	变豆菜	Sanicula	Apiaceae	Angiospermae	Herb	No	Yes	Cosmopolitan
Yintiaoling Natural Reserve	阴条岭自然保护区	Sanicula caerulescens	天蓝变豆菜	Sanicula	Apiaceae	Angiospermae	Herb	Yes	Yes	Cosmopolitan
Yintiaoling Natural Reserve	阴条岭自然保护区	Sanicula lamelligera	薄片变豆菜	Sanicula	Apiaceae	Angiospermae	Herb	No	Yes	Cosmopolitan
Yintiaoling Natural Reserve	阴条岭自然保护区	Sanicula orthacantha	直刺变豆菜	Sanicula	Apiaceae	Angiospermae	Herb	No	Yes	Cosmopolitan
Yintiaoling Natural Reserve	阴条岭自然保护区	Saposhnikovia divaricata	防风	Saposhnikovia	Apiaceae	Angiospermae	Herb	No	Yes	Temperate Asia
Yintiaoling Natural Reserve	阴条岭自然保护区	Torilis japonica	小窃衣	Torilis	Apiaceae	Angiospermae	Herb	No	Yes	Old World Temperate
Yintiaoling Natural Reserve	阴条岭自然保护区	Torilis scabra	窃衣	Torilis	Apiaceae	Angiospermae	Herb	No	Yes	Old World Temperate
Yintiaoling Natural Reserve	阴条岭自然保护区	Clethra fargesii	城口桤叶树	Clethra	Clethraceae	Angiospermae	Tree	Yes	Yes	Tropical Asia and Tropical America disjuncted
Yintiaoling Natural Reserve	阴条岭自然保护区	Chimaphila japonica	喜冬草	Chimaphila	Ericaceae	Angiospermae	Herb	No	Yes	North Temperate
Yintiaoling Natural Reserve	阴条岭自然保护区	Monotropa hypopitys	松下兰	Monotropa	Ericaceae	Angiospermae	Herb	No	Yes	North Temperate
Yintiaoling Natural Reserve	阴条岭自然保护区	Monotropa uniflora	水晶兰	Monotropa	Ericaceae	Angiospermae	Herb	No	Yes	North Temperate
Yintiaoling Natural Reserve	阴条岭自然保护区	Monotropastrum humile	球果假沙晶兰	Monotropastrum	Ericaceae	Angiospermae	Herb	No	Yes	Tropical Asia (Indo-Malaysia)
Yintiaoling Natural Reserve	阴条岭自然保护区	Pyrola calliantha	鹿蹄草	Pyrola	Ericaceae	Angiospermae	Herb	Yes	Yes	North Temperate
Yintiaoling Natural Reserve	阴条岭自然保护区	Pyrola decorata	普通鹿蹄草	Pyrola	Ericaceae	Angiospermae	Herb	No	Yes	North Temperate
Yintiaoling Natural Reserve	阴条岭自然保护区	Enkianthus chinensis	灯笼树	Enkianthus	Ericaceae	Angiospermae	Herb	Yes	Yes	East Asia
Yintiaoling Natural Reserve	阴条岭自然保护区	Enkianthus deflexus	毛叶吊钟花	Enkianthus	Ericaceae	Angiospermae	Shrub	No	Yes	East Asia
Yintiaoling Natural Reserve	阴条岭自然保护区	Enkianthus serrulatus	齿缘吊钟花	Enkianthus	Ericaceae	Angiospermae	Shrub	Yes	Yes	East Asia
Yintiaoling Natural Reserve	阴条岭自然保护区	Gaultheria leucocarpa var. erenulata	滇白珠	Gaultheria	Ericaceae	Angiospermae	Shrub	No	Yes	Tropical Asia and Tropical America disjuncted
Yintiaoling Natural Reserve	阴条岭自然保护区	Lyonia ovalifolia	珍珠花	Lyonia	Ericaceae	Angiospermae	Shrub	No	Yes	East Asia and North America disjuncted
Yintiaoling Natural Reserve	阴条岭自然保护区	Lyonia ovalifolia var. lanceolata	狭叶珍珠花	Lyonia	Ericaceae	Angiospermae	Shrub	No	Yes	East Asia and North America disjuncted
Yintiaoling Natural Reserve	阴条岭自然保护区	Lyonia ovalifolia var. elliptica	小果珍珠花	Lyonia	Ericaceae	Angiospermae	Shrub	No	Yes	East Asia and North America disjuncted
Yintiaoling Natural Reserve	阴条岭自然保护区	Lyonia villosa	毛叶珍珠花	Lyonia	Ericaceae	Angiospermae	Shrub	No	Yes	East Asia and North America disjuncted
Yintiaoling Natural Reserve	阴条岭自然保护区	Pieris formosa	美丽马醉木	Pieris	Ericaceae	Angiospermae	Shrub	No	Yes	East Asia and North America disjuncted
Yintiaoling Natural Reserve	阴条岭自然保护区	Pieris japonica	马醉木	Pieris	Ericaceae	Angiospermae	Shrub	No	Yes	East Asia and North America disjuncted
Yintiaoling Natural Reserve	阴条岭自然保护区	Rhododendron adenopodum	弯尖杜鹃	Rhododendron	Ericaceae	Angiospermae	Shrub	Yes	Yes	North Temperate
Yintiaoling Natural Reserve	阴条岭自然保护区	Rhododendron ambiguum	问客杜鹃	Rhododendron	Ericaceae	Angiospermae	Shrub	Yes	Yes	North Temperate
Yintiaoling Natural Reserve	阴条岭自然保护区	Rhododendron augustinii	毛肋杜鹃	Rhododendron	Ericaceae	Angiospermae	Shrub	Yes	Yes	North Temperate
Yintiaoling Natural Reserve	阴条岭自然保护区	Rhododendron auriculatum	耳叶杜鹃	Rhododendron	Ericaceae	Angiospermae	Shrub	Yes	Yes	North Temperate
Yintiaoling Natural Reserve	阴条岭自然保护区	Rhododendron bachii	腺萼马银花	Rhododendron	Ericaceae	Angiospermae	Shrub	Yes	Yes	North Temperate
Yintiaoling Natural Reserve	阴条岭自然保护区	Rhododendron concinnum	秀雅杜鹃	Rhododendron	Ericaceae	Angiospermae	Shrub	Yes	Yes	North Temperate
Yintiaoling Natural Reserve	阴条岭自然保护区	Rhododendron purdomii	太白杜鹃	Rhododendron	Ericaceae	Angiospermae	Shrub	Yes	Yes	North Temperate
Yintiaoling Natural Reserve	阴条岭自然保护区	Rhododendron detersile	干净杜鹃	Rhododendron	Ericaceae	Angiospermae	Shrub	Yes	Yes	North Temperate
Yintiaoling Natural Reserve	阴条岭自然保护区	Rhododendron discolor	喇叭杜鹃	Rhododendron	Ericaceae	Angiospermae	Shrub	Yes	Yes	North Temperate
Yintiaoling Natural Reserve	阴条岭自然保护区	Rhododendron fortunei	云锦杜鹃	Rhododendron	Ericaceae	Angiospermae	Shrub	Yes	Yes	North Temperate
Yintiaoling Natural Reserve	阴条岭自然保护区	Rhododendron hypoglaucum	粉白杜鹃	Rhododendron	Ericaceae	Angiospermae	Shrub	Yes	Yes	North Temperate
Yintiaoling Natural Reserve	阴条岭自然保护区	Rhododendron indicum	皋月杜鹃	Rhododendron	Ericaceae	Angiospermae	Shrub	No	No	North Temperate
Yintiaoling Natural Reserve	阴条岭自然保护区	Rhododendron latoucheae	鹿角杜鹃	Rhododendron	Ericaceae	Angiospermae	Shrub	No	Yes	North Temperate
Yintiaoling Natural Reserve	阴条岭自然保护区	Rhododendron maculiferum	麻花杜鹃	Rhododendron	Ericaceae	Angiospermae	Shrub	Yes	Yes	North Temperate
Yintiaoling Natural Reserve	阴条岭自然保护区	Rhododendron mariesii	满山红	Rhododendron	Ericaceae	Angiospermae	Shrub	Yes	Yes	North Temperate
Yintiaoling Natural Reserve	阴条岭自然保护区	Rhododendron micranthum	照山白	Rhododendron	Ericaceae	Angiospermae	Shrub	No	Yes	North Temperate
Yintiaoling Natural Reserve	阴条岭自然保护区	Rhododendron moulmainense	毛棉杜鹃	Rhododendron	Ericaceae	Angiospermae	Shrub	No	Yes	North Temperate
Yintiaoling Natural Reserve	阴条岭自然保护区	Rhododendron mucronatum	白花杜鹃	Rhododendron	Ericaceae	Angiospermae	Shrub	No	Yes	North Temperate
Yintiaoling Natural Reserve	阴条岭自然保护区	Rhododendron oreodoxa var. fargesii	粉红杜鹃	Rhododendron	Ericaceae	Angiospermae	Shrub	No	Yes	North Temperate
Yintiaoling Natural Reserve	阴条岭自然保护区	Rhododendron praevernum	早春杜鹃	Rhododendron	Ericaceae	Angiospermae	Shrub	Yes	Yes	North Temperate
Yintiaoling Natural Reserve	阴条岭自然保护区	Rhododendron roxieoides	巫山杜鹃	Rhododendron	Ericaceae	Angiospermae	Shrub	Yes	Yes	North Temperate
Yintiaoling Natural Reserve	阴条岭自然保护区	Rhododendron simsii	杜鹃	Rhododendron	Ericaceae	Angiospermae	Shrub	No	Yes	North Temperate
Yintiaoling Natural Reserve	阴条岭自然保护区	Rhododendron stamineum	长蕊杜鹃	Rhododendron	Ericaceae	Angiospermae	Shrub	Yes	Yes	North Temperate
Yintiaoling Natural Reserve	阴条岭自然保护区	Rhododendron sutchuenense	四川杜鹃	Rhododendron	Ericaceae	Angiospermae	Shrub	Yes	Yes	North Temperate
Yintiaoling Natural Reserve	阴条岭自然保护区	Vaccinium bracteatum	南烛	Vaccinium	Ericaceae	Angiospermae	Shrub	No	Yes	North Temperate
Yintiaoling Natural Reserve	阴条岭自然保护区	Vaccinium henryi	无梗越橘	Vaccinium	Ericaceae	Angiospermae	Shrub	Yes	Yes	North Temperate
Yintiaoling Natural Reserve	阴条岭自然保护区	Vaccinium iteophyllum	黄背越橘	Vaccinium	Ericaceae	Angiospermae	Tree	Yes	Yes	North Temperate
Yintiaoling Natural Reserve	阴条岭自然保护区	Vaccinium japonicum var. sinicum	扁枝越橘	Vaccinium	Ericaceae	Angiospermae	Shrub	No	Yes	North Temperate
Yintiaoling Natural Reserve	阴条岭自然保护区	Vaccinium mandarinorum	江南越橘	Vaccinium	Ericaceae	Angiospermae	Tree	Yes	Yes	North Temperate
Yintiaoling Natural Reserve	阴条岭自然保护区	Ardisia crenata	朱砂根	Ardisia	Primulaceae	Angiospermae	Shrub	No	Yes	Pantropic
Yintiaoling Natural Reserve	阴条岭自然保护区	Ardisia crispa	百两金	Ardisia	Primulaceae	Angiospermae	Shrub	No	Yes	Pantropic
Yintiaoling Natural Reserve	阴条岭自然保护区	Ardisia faberi	月月红	Ardisia	Primulaceae	Angiospermae	Shrub	Yes	Yes	Pantropic
Yintiaoling Natural Reserve	阴条岭自然保护区	Ardisia japonica	紫金牛	Ardisia	Primulaceae	Angiospermae	Shrub	No	Yes	Pantropic
Yintiaoling Natural Reserve	阴条岭自然保护区	Ardisia pusilla	九节龙	Ardisia	Primulaceae	Angiospermae	Shrub	No	Yes	Pantropic
Yintiaoling Natural Reserve	阴条岭自然保护区	Embelia vestita	密齿酸藤子	Embelia	Primulaceae	Angiospermae	Shrub	No	Yes	Old World Tropic
Yintiaoling Natural Reserve	阴条岭自然保护区	Maesa hupehensis	湖北杜茎山	Maesa	Primulaceae	Angiospermae	Shrub	Yes	Yes	Old World Tropic
Yintiaoling Natural Reserve	阴条岭自然保护区	Maesa japonica	杜茎山	Maesa	Primulaceae	Angiospermae	Shrub	No	Yes	Old World Tropic
Yintiaoling Natural Reserve	阴条岭自然保护区	Maesa montana	金珠柳	Maesa	Primulaceae	Angiospermae	Shrub	No	Yes	Old World Tropic
Yintiaoling Natural Reserve	阴条岭自然保护区	Myrsine africana	铁仔	Myrsine	Primulaceae	Angiospermae	Shrub	No	Yes	Tropical Asia to Tropical Africa
Yintiaoling Natural Reserve	阴条岭自然保护区	Myrsine semiserrata	针齿铁仔	Myrsine	Primulaceae	Angiospermae	Shrub	No	Yes	Tropical Asia to Tropical Africa
Yintiaoling Natural Reserve	阴条岭自然保护区	Myrsine stolonifera	光叶铁仔	Myrsine	Primulaceae	Angiospermae	Shrub	No	Yes	Tropical Asia to Tropical Africa
Yintiaoling Natural Reserve	阴条岭自然保护区	Androsace cuscutiformis	细蔓点地梅	Androsace	Primulaceae	Angiospermae	Herb	Yes	Yes	North Temperate
Yintiaoling Natural Reserve	阴条岭自然保护区	Androsace henryi	莲叶点地梅	Androsace	Primulaceae	Angiospermae	Herb	No	Yes	North Temperate
Yintiaoling Natural Reserve	阴条岭自然保护区	Androsace incana	白花点地梅	Androsace	Primulaceae	Angiospermae	Herb	No	No	North Temperate
Yintiaoling Natural Reserve	阴条岭自然保护区	Androsace laxa	秦巴点地梅	Androsace	Primulaceae	Angiospermae	Herb	Yes	Yes	North Temperate
Yintiaoling Natural Reserve	阴条岭自然保护区	Androsace umbellata	点地梅	Androsace	Primulaceae	Angiospermae	Herb	No	Yes	North Temperate
Yintiaoling Natural Reserve	阴条岭自然保护区	Lysimachia auriculata	耳叶珍珠菜	Lysimachia	Primulaceae	Angiospermae	Herb	Yes	Yes	Cosmopolitan
Yintiaoling Natural Reserve	阴条岭自然保护区	Chloris virgata	虎尾草	Chloris	Poaceae	Angiospermae	Herb	No	Yes	Pantropic
Yintiaoling Natural Reserve	阴条岭自然保护区	Lysimachia brittenii	展枝过路黄	Lysimachia	Primulaceae	Angiospermae	Herb	Yes	Yes	Cosmopolitan
Yintiaoling Natural Reserve	阴条岭自然保护区	Lysimachia candida	泽珍珠菜	Lysimachia	Primulaceae	Angiospermae	Herb	No	Yes	Cosmopolitan
Yintiaoling Natural Reserve	阴条岭自然保护区	Lysimachia capillipes	细梗香草	Lysimachia	Primulaceae	Angiospermae	Herb	No	Yes	Cosmopolitan
Yintiaoling Natural Reserve	阴条岭自然保护区	Lysimachia christiniae	过路黄	Lysimachia	Primulaceae	Angiospermae	Herb	Yes	Yes	Cosmopolitan
Yintiaoling Natural Reserve	阴条岭自然保护区	Lysimachia circaeoides	露珠珍珠菜	Lysimachia	Primulaceae	Angiospermae	Herb	Yes	Yes	Cosmopolitan
Yintiaoling Natural Reserve	阴条岭自然保护区	Lysimachia clethroides	矮桃	Lysimachia	Primulaceae	Angiospermae	Herb	No	Yes	Cosmopolitan
Yintiaoling Natural Reserve	阴条岭自然保护区	Lysimachia congestiflora	临时救	Lysimachia	Primulaceae	Angiospermae	Herb	No	Yes	Cosmopolitan
Yintiaoling Natural Reserve	阴条岭自然保护区	Lysimachia fistulosa	管茎过路黄	Lysimachia	Primulaceae	Angiospermae	Herb	Yes	Yes	Cosmopolitan
Yintiaoling Natural Reserve	阴条岭自然保护区	Lysimachia fistulosa var. wulingensis	五岭管茎过路黄	Lysimachia	Primulaceae	Angiospermae	Herb	No	Yes	Cosmopolitan
Yintiaoling Natural Reserve	阴条岭自然保护区	Salvia prionitis	红根草	Salvia	Lamiaceae	Angiospermae	Herb	Yes	Yes	Cosmopolitan
Yintiaoling Natural Reserve	阴条岭自然保护区	Lysimachia hemsleyana	点腺过路黄	Lysimachia	Primulaceae	Angiospermae	Herb	Yes	Yes	Cosmopolitan
Yintiaoling Natural Reserve	阴条岭自然保护区	Lysimachia henryi	宜昌过路黄	Lysimachia	Primulaceae	Angiospermae	Herb	Yes	Yes	Cosmopolitan
Yintiaoling Natural Reserve	阴条岭自然保护区	Lysimachia heterogenea	黑腺珍珠菜	Lysimachia	Primulaceae	Angiospermae	Herb	Yes	Yes	Cosmopolitan
Yintiaoling Natural Reserve	阴条岭自然保护区	Lysimachia hypericoides	巴山过路黄	Lysimachia	Primulaceae	Angiospermae	Herb	No	Yes	Cosmopolitan
Yintiaoling Natural Reserve	阴条岭自然保护区	Lysimachia melampyroides var. brunnelloides	小山萝过路黄	Lysimachia	Primulaceae	Angiospermae	Shrub	Yes	Yes	Cosmopolitan
Yintiaoling Natural Reserve	阴条岭自然保护区	Lysimachia paridiformis	落地梅	Lysimachia	Primulaceae	Angiospermae	Herb	Yes	Yes	Cosmopolitan
Yintiaoling Natural Reserve	阴条岭自然保护区	Lysimachia paridiformis var. stenophylla	狭叶落地梅	Lysimachia	Primulaceae	Angiospermae	Herb	No	Yes	Cosmopolitan
Yintiaoling Natural Reserve	阴条岭自然保护区	Lysimachia patungensis	巴东过路黄	Lysimachia	Primulaceae	Angiospermae	Herb	Yes	Yes	Cosmopolitan
Yintiaoling Natural Reserve	阴条岭自然保护区	Lysimachia pentapetala	狭叶珍珠菜	Lysimachia	Primulaceae	Angiospermae	Herb	Yes	Yes	Cosmopolitan
Yintiaoling Natural Reserve	阴条岭自然保护区	Lysimachia phyllocephala	叶头过路黄	Lysimachia	Primulaceae	Angiospermae	Herb	Yes	Yes	Cosmopolitan
Yintiaoling Natural Reserve	阴条岭自然保护区	Lysimachia punctatilimba	点叶落地梅	Lysimachia	Primulaceae	Angiospermae	Herb	Yes	Yes	Cosmopolitan
Yintiaoling Natural Reserve	阴条岭自然保护区	Lysimachia rubiginosa	显苞过路黄	Lysimachia	Primulaceae	Angiospermae	Herb	Yes	Yes	Cosmopolitan
Yintiaoling Natural Reserve	阴条岭自然保护区	Lysimachia stenosepala	腺药珍珠菜	Lysimachia	Primulaceae	Angiospermae	Herb	Yes	Yes	Cosmopolitan
Yintiaoling Natural Reserve	阴条岭自然保护区	Primula cinerascens	灰绿报春	Primula	Primulaceae	Angiospermae	Herb	Yes	Yes	North Temperate
Yintiaoling Natural Reserve	阴条岭自然保护区	Primula efarinosa	无粉报春	Primula	Primulaceae	Angiospermae	Herb	Yes	Yes	North Temperate
Yintiaoling Natural Reserve	阴条岭自然保护区	Primula faberi	峨眉报春	Primula	Primulaceae	Angiospermae	Herb	Yes	Yes	North Temperate
Yintiaoling Natural Reserve	阴条岭自然保护区	Primula forbesii	小报春	Primula	Primulaceae	Angiospermae	Herb	Yes	Yes	North Temperate
Yintiaoling Natural Reserve	阴条岭自然保护区	Primula obconica	鄂报春	Primula	Primulaceae	Angiospermae	Herb	Yes	Yes	North Temperate
Yintiaoling Natural Reserve	阴条岭自然保护区	Primula ovalifolia	卵叶报春	Primula	Primulaceae	Angiospermae	Herb	Yes	Yes	North Temperate
Yintiaoling Natural Reserve	阴条岭自然保护区	Primula pellucida	钻齿报春	Primula	Primulaceae	Angiospermae	Herb	Yes	Yes	North Temperate
Yintiaoling Natural Reserve	阴条岭自然保护区	Primula pulverulenta	粉被灯台报春	Primula	Primulaceae	Angiospermae	Herb	Yes	Yes	North Temperate
Yintiaoling Natural Reserve	阴条岭自然保护区	Primula serratifolia	齿叶灯台报春	Primula	Primulaceae	Angiospermae	Herb	No	Yes	North Temperate
Yintiaoling Natural Reserve	阴条岭自然保护区	Primula bathangensis	巴塘报春	Primula	Primulaceae	Angiospermae	Herb	Yes	Yes	North Temperate
Yintiaoling Natural Reserve	阴条岭自然保护区	Primula mallophylla	川东灯台报春	Primula	Primulaceae	Angiospermae	Herb	Yes	Yes	North Temperate
Yintiaoling Natural Reserve	阴条岭自然保护区	Primula nutantiflora	俯垂粉报春	Primula	Primulaceae	Angiospermae	Tree	Yes	Yes	North Temperate
Yintiaoling Natural Reserve	阴条岭自然保护区	Diospyros cathayensis	乌柿	Diospyros	Ebenaceae	Angiospermae	Shrub	Yes	Yes	Pantropic
Yintiaoling Natural Reserve	阴条岭自然保护区	Diospyros kaki	柿	Diospyros	Ebenaceae	Angiospermae	Tree	No	Yes	Pantropic
Yintiaoling Natural Reserve	阴条岭自然保护区	Diospyros lotus	君迁子	Diospyros	Ebenaceae	Angiospermae	Tree	No	Yes	Pantropic
Yintiaoling Natural Reserve	阴条岭自然保护区	Diospyros morrisiana	罗浮柿	Diospyros	Ebenaceae	Angiospermae	Tree	No	Yes	Pantropic
Yintiaoling Natural Reserve	阴条岭自然保护区	Diospyros dumetorum	岩柿	Diospyros	Ebenaceae	Angiospermae	Tree	No	Yes	Pantropic
Yintiaoling Natural Reserve	阴条岭自然保护区	Diospyros oleifera	油柿	Diospyros	Ebenaceae	Angiospermae	Tree	Yes	Yes	Pantropic
Yintiaoling Natural Reserve	阴条岭自然保护区	Alniphyllum fortunei	赤杨叶	Alniphyllum	Styracaceae	Angiospermae	Tree	No	Yes	Tropical Asia (Indo-Malaysia)
Yintiaoling Natural Reserve	阴条岭自然保护区	Melliodendron xylocarpum	陀螺果	Melliodendron	Styracaceae	Angiospermae	Tree	Yes	Yes	Endemic to China
Yintiaoling Natural Reserve	阴条岭自然保护区	Pterostyrax psilophyllus	白辛树	Pterostyrax	Styracaceae	Angiospermae	Tree	Yes	Yes	East Asia
Yintiaoling Natural Reserve	阴条岭自然保护区	Styrax dasyanthus	垂珠花	Styrax	Styracaceae	Angiospermae	Shrub	Yes	Yes	Tropical Asia and Tropical America disjuncted
Yintiaoling Natural Reserve	阴条岭自然保护区	Styrax hemsleyanus	老鸹铃	Styrax	Styracaceae	Angiospermae	Tree	Yes	Yes	Tropical Asia and Tropical America disjuncted
Yintiaoling Natural Reserve	阴条岭自然保护区	Styrax japonicus	野茉莉	Styrax	Styracaceae	Angiospermae	Tree	No	Yes	Tropical Asia and Tropical America disjuncted
Yintiaoling Natural Reserve	阴条岭自然保护区	Styrax limprichtii	楚雄安息香	Styrax	Styracaceae	Angiospermae	Shrub	Yes	Yes	Tropical Asia and Tropical America disjuncted
Yintiaoling Natural Reserve	阴条岭自然保护区	Styrax obassis	玉铃花	Styrax	Styracaceae	Angiospermae	Shrub	No	Yes	Tropical Asia and Tropical America disjuncted
Yintiaoling Natural Reserve	阴条岭自然保护区	Styrax roseus	粉花安息香	Styrax	Styracaceae	Angiospermae	Tree	Yes	Yes	Tropical Asia and Tropical America disjuncted
Yintiaoling Natural Reserve	阴条岭自然保护区	Styrax suberifolius	栓叶安息香	Styrax	Styracaceae	Angiospermae	Tree	No	Yes	Tropical Asia and Tropical America disjuncted
Yintiaoling Natural Reserve	阴条岭自然保护区	Symplocos anomala	薄叶山矾	Symplocos	Symplocaceae	Angiospermae	Tree	No	Yes	Pantropic
Yintiaoling Natural Reserve	阴条岭自然保护区	Symplocos sumuntia	山矾	Symplocos	Symplocaceae	Angiospermae	Tree	Yes	Yes	Pantropic
Yintiaoling Natural Reserve	阴条岭自然保护区	Symplocos paniculata	白檀	Symplocos	Symplocaceae	Angiospermae	Tree	No	Yes	Pantropic
Yintiaoling Natural Reserve	阴条岭自然保护区	Symplocos groffii	毛山矾	Symplocos	Symplocaceae	Angiospermae	Tree	No	Yes	Pantropic
Yintiaoling Natural Reserve	阴条岭自然保护区	Symplocos lancifolia	光叶山矾	Symplocos	Symplocaceae	Angiospermae	Tree	No	Yes	Pantropic
Yintiaoling Natural Reserve	阴条岭自然保护区	Symplocos lucida	光亮山矾	Symplocos	Symplocaceae	Angiospermae	Tree	Yes	Yes	Pantropic
Yintiaoling Natural Reserve	阴条岭自然保护区	Symplocos ramosissima	多花山矾	Symplocos	Symplocaceae	Angiospermae	Tree	No	Yes	Pantropic
Yintiaoling Natural Reserve	阴条岭自然保护区	Symplocos stellaris	老鼠矢	Symplocos	Symplocaceae	Angiospermae	Tree	No	Yes	Pantropic
Yintiaoling Natural Reserve	阴条岭自然保护区	Forsythia giraldiana	秦连翘	Forsythia	Oleaceae	Angiospermae	Shrub	Yes	Yes	Old World Temperate
Yintiaoling Natural Reserve	阴条岭自然保护区	Forsythia suspensa	连翘	Forsythia	Oleaceae	Angiospermae	Shrub	Yes	Yes	Old World Temperate
Yintiaoling Natural Reserve	阴条岭自然保护区	Forsythia viridissima	金钟花	Forsythia	Oleaceae	Angiospermae	Shrub	Yes	Yes	Old World Temperate
Yintiaoling Natural Reserve	阴条岭自然保护区	Fraxinus bungeana	小叶梣	Fraxinus	Oleaceae	Angiospermae	Tree	Yes	Yes	North Temperate
Yintiaoling Natural Reserve	阴条岭自然保护区	Fraxinus chinensis	白蜡树	Fraxinus	Oleaceae	Angiospermae	Shrub	No	Yes	North Temperate
Yintiaoling Natural Reserve	阴条岭自然保护区	Fraxinus griffithii	光蜡树	Fraxinus	Oleaceae	Angiospermae	Shrub	No	Yes	North Temperate
Yintiaoling Natural Reserve	阴条岭自然保护区	Fraxinus hubeiensis	湖北梣	Fraxinus	Oleaceae	Angiospermae	Tree	Yes	Yes	North Temperate
Yintiaoling Natural Reserve	阴条岭自然保护区	Fraxinus insularis	苦枥木	Fraxinus	Oleaceae	Angiospermae	Tree	No	Yes	North Temperate
Yintiaoling Natural Reserve	阴条岭自然保护区	Fraxinus mandshurica	水曲柳	Fraxinus	Oleaceae	Angiospermae	Tree	No	Yes	North Temperate
Yintiaoling Natural Reserve	阴条岭自然保护区	Fraxinus longicuspis	尖萼梣	Fraxinus	Oleaceae	Angiospermae	Shrub	Yes	Yes	North Temperate
Yintiaoling Natural Reserve	阴条岭自然保护区	Fraxinus paxiana	秦岭梣	Fraxinus	Oleaceae	Angiospermae	Tree	Yes	Yes	North Temperate
Yintiaoling Natural Reserve	阴条岭自然保护区	Fraxinus stylosa	宿柱梣	Fraxinus	Oleaceae	Angiospermae	Tree	Yes	Yes	North Temperate
Yintiaoling Natural Reserve	阴条岭自然保护区	Fraxinus trifoliolata	三叶梣	Fraxinus	Oleaceae	Angiospermae	Shrub	Yes	Yes	North Temperate
Yintiaoling Natural Reserve	阴条岭自然保护区	Jasminum floridum	探春花	Jasminum	Oleaceae	Angiospermae	Shrub	Yes	Yes	Pantropic
Yintiaoling Natural Reserve	阴条岭自然保护区	Jasminum lanceolaria	清香藤	Jasminum	Oleaceae	Angiospermae	Liana	No	Yes	Pantropic
Yintiaoling Natural Reserve	阴条岭自然保护区	Jasminum nudiflorum	迎春花	Jasminum	Oleaceae	Angiospermae	Shrub	Yes	Yes	Pantropic
Yintiaoling Natural Reserve	阴条岭自然保护区	Jasminum officinale	素方花	Jasminum	Oleaceae	Angiospermae	Shrub	No	Yes	Pantropic
Yintiaoling Natural Reserve	阴条岭自然保护区	Jasminum sinense	华素馨	Jasminum	Oleaceae	Angiospermae	Liana	Yes	Yes	Pantropic
Yintiaoling Natural Reserve	阴条岭自然保护区	Jasminum urophyllum	川素馨	Jasminum	Oleaceae	Angiospermae	Shrub	Yes	Yes	Pantropic
Yintiaoling Natural Reserve	阴条岭自然保护区	Ligustrum henryi	丽叶女贞	Ligustrum	Oleaceae	Angiospermae	Shrub	Yes	Yes	Old World Temperate
Yintiaoling Natural Reserve	阴条岭自然保护区	Ligustrum delavayanum	紫药女贞	Ligustrum	Oleaceae	Angiospermae	Shrub	Yes	Yes	Old World Temperate
Yintiaoling Natural Reserve	阴条岭自然保护区	Ligustrum leucanthum	蜡子树	Ligustrum	Oleaceae	Angiospermae	Shrub	Yes	Yes	Old World Temperate
Yintiaoling Natural Reserve	阴条岭自然保护区	Ligustrum lucidum	女贞	Ligustrum	Oleaceae	Angiospermae	Tree	Yes	Yes	Old World Temperate
Yintiaoling Natural Reserve	阴条岭自然保护区	Ligustrum pedunculare	总梗女贞	Ligustrum	Oleaceae	Angiospermae	Shrub	Yes	Yes	Old World Temperate
Yintiaoling Natural Reserve	阴条岭自然保护区	Ligustrum sinense	小蜡	Ligustrum	Oleaceae	Angiospermae	Shrub	No	Yes	Old World Temperate
Yintiaoling Natural Reserve	阴条岭自然保护区	Ligustrum sinense var. myrianthum	光萼小蜡	Ligustrum	Oleaceae	Angiospermae	Shrub	No	Yes	Old World Temperate
Yintiaoling Natural Reserve	阴条岭自然保护区	Ligustrum strongylophyllum	宜昌女贞	Ligustrum	Oleaceae	Angiospermae	Shrub	Yes	Yes	Old World Temperate
Yintiaoling Natural Reserve	阴条岭自然保护区	Ligustrum xingrenense	兴仁女贞	Ligustrum	Oleaceae	Angiospermae	Shrub	Yes	Yes	Old World Temperate
Yintiaoling Natural Reserve	阴条岭自然保护区	Osmanthus armatus	红柄木樨	Osmanthus	Oleaceae	Angiospermae	Shrub	Yes	Yes	East Asia and North America disjuncted
Yintiaoling Natural Reserve	阴条岭自然保护区	Osmanthus fragrans	木樨	Osmanthus	Oleaceae	Angiospermae	Tree	Yes	Yes	East Asia and North America disjuncted
Yintiaoling Natural Reserve	阴条岭自然保护区	Osmanthus reticulatus	网脉木樨	Osmanthus	Oleaceae	Angiospermae	Tree	Yes	Yes	East Asia and North America disjuncted
Yintiaoling Natural Reserve	阴条岭自然保护区	Syringa komarowii	西蜀丁香	Syringa	Oleaceae	Angiospermae	Shrub	Yes	Yes	Old World Temperate
Yintiaoling Natural Reserve	阴条岭自然保护区	Syringa pubescens subsp. julianae	光萼巧玲花	Syringa	Oleaceae	Angiospermae	Shrub	No	Yes	Old World Temperate
Yintiaoling Natural Reserve	阴条岭自然保护区	Syringa sweginzowii	四川丁香	Syringa	Oleaceae	Angiospermae	Shrub	Yes	Yes	Old World Temperate
Yintiaoling Natural Reserve	阴条岭自然保护区	Syringa yunnanensis	云南丁香	Syringa	Oleaceae	Angiospermae	Shrub	Yes	Yes	Old World Temperate
Yintiaoling Natural Reserve	阴条岭自然保护区	Buddleja albiflora	巴东醉鱼草	Buddleja	Scrophulariaceae	Angiospermae	Shrub	Yes	Yes	Pantropic
Yintiaoling Natural Reserve	阴条岭自然保护区	Buddleja asiatica	白背枫	Buddleja	Scrophulariaceae	Angiospermae	Tree	No	Yes	Pantropic
Yintiaoling Natural Reserve	阴条岭自然保护区	Buddleja candida	密香醉鱼草	Buddleja	Scrophulariaceae	Angiospermae	Shrub	No	Yes	Pantropic
Yintiaoling Natural Reserve	阴条岭自然保护区	Buddleja davidii	大叶醉鱼草	Buddleja	Scrophulariaceae	Angiospermae	Shrub	No	Yes	Pantropic
Yintiaoling Natural Reserve	阴条岭自然保护区	Buddleja lindleyana	醉鱼草	Buddleja	Scrophulariaceae	Angiospermae	Shrub	Yes	Yes	Pantropic
Yintiaoling Natural Reserve	阴条岭自然保护区	Buddleja macrostachya	大序醉鱼草	Buddleja	Scrophulariaceae	Angiospermae	Shrub	No	Yes	Pantropic
Yintiaoling Natural Reserve	阴条岭自然保护区	Buddleja officinalis	密蒙花	Buddleja	Scrophulariaceae	Angiospermae	Shrub	No	Yes	Pantropic
Yintiaoling Natural Reserve	阴条岭自然保护区	Gardneria multiflora	蓬莱葛	Gardneria	Loganiaceae	Angiospermae	Shrub	No	Yes	Tropical Asia (Indo-Malaysia)
Yintiaoling Natural Reserve	阴条岭自然保护区	Comastoma henryi	鄂西喉毛花	Comastoma	Gentianaceae	Angiospermae	Herb	Yes	Yes	North Temperate
Yintiaoling Natural Reserve	阴条岭自然保护区	Gentiana arethusae	川东龙胆	Gentiana	Gentianaceae	Angiospermae	Herb	Yes	Yes	Cosmopolitan
Yintiaoling Natural Reserve	阴条岭自然保护区	Gentiana crassuloides	肾叶龙胆	Gentiana	Gentianaceae	Angiospermae	Herb	No	Yes	Cosmopolitan
Yintiaoling Natural Reserve	阴条岭自然保护区	Gentiana densiflora	密花龙胆	Gentiana	Gentianaceae	Angiospermae	Herb	Yes	Yes	Cosmopolitan
Yintiaoling Natural Reserve	阴条岭自然保护区	Gentiana macrauchena	大颈龙胆	Gentiana	Gentianaceae	Angiospermae	Herb	Yes	Yes	Cosmopolitan
Yintiaoling Natural Reserve	阴条岭自然保护区	Gentiana myrioclada	多枝龙胆	Gentiana	Gentianaceae	Angiospermae	Herb	Yes	Yes	Cosmopolitan
Yintiaoling Natural Reserve	阴条岭自然保护区	Gentiana licentii	苞叶龙胆	Gentiana	Gentianaceae	Angiospermae	Herb	Yes	Yes	Cosmopolitan
Yintiaoling Natural Reserve	阴条岭自然保护区	Gentiana oligophylla	少叶龙胆	Gentiana	Gentianaceae	Angiospermae	Herb	Yes	Yes	Cosmopolitan
Yintiaoling Natural Reserve	阴条岭自然保护区	Gentiana panthaica	流苏龙胆	Gentiana	Gentianaceae	Angiospermae	Herb	Yes	Yes	Cosmopolitan
Yintiaoling Natural Reserve	阴条岭自然保护区	Gentiana rhodantha	红花龙胆	Gentiana	Gentianaceae	Angiospermae	Herb	Yes	Yes	Cosmopolitan
Yintiaoling Natural Reserve	阴条岭自然保护区	Gentiana rubicunda	深红龙胆	Gentiana	Gentianaceae	Angiospermae	Herb	Yes	Yes	Cosmopolitan
Yintiaoling Natural Reserve	阴条岭自然保护区	Gentiana rubicunda var. samolifolia	小繁缕叶龙胆	Gentiana	Gentianaceae	Angiospermae	Herb	No	Yes	Cosmopolitan
Yintiaoling Natural Reserve	阴条岭自然保护区	Gentiana vandellioides	母草叶龙胆	Gentiana	Gentianaceae	Angiospermae	Herb	Yes	Yes	Cosmopolitan
Yintiaoling Natural Reserve	阴条岭自然保护区	Gentiana vandellioides var. biloba	二裂母草叶龙胆	Gentiana	Gentianaceae	Angiospermae	Herb	No	Yes	Cosmopolitan
Yintiaoling Natural Reserve	阴条岭自然保护区	Gentiana yokusai	灰绿龙胆	Gentiana	Gentianaceae	Angiospermae	Herb	No	Yes	Cosmopolitan
Yintiaoling Natural Reserve	阴条岭自然保护区	Gentianopsis paludosa	湿生扁蕾	Gentianopsis	Gentianaceae	Angiospermae	Herb	No	Yes	North Temperate
Yintiaoling Natural Reserve	阴条岭自然保护区	Gentianopsis paludosa var. ovatodeltoidea	卵叶扁蕾	Gentianopsis	Gentianaceae	Angiospermae	Herb	No	Yes	North Temperate
Yintiaoling Natural Reserve	阴条岭自然保护区	Halenia corniculata	花锚	Halenia	Gentianaceae	Angiospermae	Herb	No	Yes	North Temperate
Yintiaoling Natural Reserve	阴条岭自然保护区	Halenia elliptica	椭圆叶花锚	Halenia	Gentianaceae	Angiospermae	Herb	No	Yes	North Temperate
Yintiaoling Natural Reserve	阴条岭自然保护区	Halenia elliptica var. grandiflora	大花花锚	Halenia	Gentianaceae	Angiospermae	Herb	No	Yes	North Temperate
Yintiaoling Natural Reserve	阴条岭自然保护区	Lomatogonium bellum	美丽肋柱花	Lomatogonium	Gentianaceae	Angiospermae	Herb	Yes	Yes	North Temperate
Yintiaoling Natural Reserve	阴条岭自然保护区	Megacodon venosus	川东大钟花	Megacodon	Gentianaceae	Angiospermae	Herb	Yes	Yes	East Asia
Yintiaoling Natural Reserve	阴条岭自然保护区	Nymphoides peltata	荇菜	Nymphoides	Menyanthaceae	Angiospermae	Herb	No	Yes	Cosmopolitan
Yintiaoling Natural Reserve	阴条岭自然保护区	Pterygocalyx volubilis	翼萼蔓	Pterygocalyx	Gentianaceae	Angiospermae	Herb	No	Yes	Temperate Asia
Yintiaoling Natural Reserve	阴条岭自然保护区	Swertia bimaculata	獐牙菜	Swertia	Gentianaceae	Angiospermae	Herb	No	Yes	North Temperate
Yintiaoling Natural Reserve	阴条岭自然保护区	Swertia davidii	川东獐牙菜	Swertia	Gentianaceae	Angiospermae	Herb	Yes	Yes	North Temperate
Yintiaoling Natural Reserve	阴条岭自然保护区	Swertia diluta	北方獐牙菜	Swertia	Gentianaceae	Angiospermae	Herb	No	Yes	North Temperate
Yintiaoling Natural Reserve	阴条岭自然保护区	Swertia erythrosticta	红直獐牙菜	Swertia	Gentianaceae	Angiospermae	Herb	No	Yes	North Temperate
Yintiaoling Natural Reserve	阴条岭自然保护区	Swertia kouitchensis	贵州獐牙菜	Swertia	Gentianaceae	Angiospermae	Herb	Yes	Yes	North Temperate
Yintiaoling Natural Reserve	阴条岭自然保护区	Swertia oculata	鄂西獐牙菜	Swertia	Gentianaceae	Angiospermae	Herb	Yes	Yes	North Temperate
Yintiaoling Natural Reserve	阴条岭自然保护区	Tripterospermum chinense	双蝴蝶	Tripterospermum	Gentianaceae	Angiospermae	Herb	Yes	Yes	East Asia
Yintiaoling Natural Reserve	阴条岭自然保护区	Tripterospermum cordatum	峨眉双蝴蝶	Tripterospermum	Gentianaceae	Angiospermae	Herb	Yes	Yes	East Asia
Yintiaoling Natural Reserve	阴条岭自然保护区	Tripterospermum discoideum	湖北双蝴蝶	Tripterospermum	Gentianaceae	Angiospermae	Herb	Yes	Yes	East Asia
Yintiaoling Natural Reserve	阴条岭自然保护区	Tripterospermum filicaule	细茎双蝴蝶	Tripterospermum	Gentianaceae	Angiospermae	Herb	Yes	Yes	East Asia
Yintiaoling Natural Reserve	阴条岭自然保护区	Anodendron affine	鳝藤	Anodendron	Apocynaceae	Angiospermae	Liana	No	Yes	Tropical Asia (Indo-Malaysia)
Yintiaoling Natural Reserve	阴条岭自然保护区	Melodinus hemsleyanus	川山橙	Melodinus	Apocynaceae	Angiospermae	Liana	Yes	Yes	Tropical Asia and Tropical Australasia
Yintiaoling Natural Reserve	阴条岭自然保护区	Sindechites henryi	毛药藤	Sindechites	Apocynaceae	Angiospermae	Liana	Yes	Yes	Tropical Asia (Indo-Malaysia)
Yintiaoling Natural Reserve	阴条岭自然保护区	Trachelospermum axillare	紫花络石	Trachelospermum	Apocynaceae	Angiospermae	Liana	Yes	Yes	East Asia and North America disjuncted
Yintiaoling Natural Reserve	阴条岭自然保护区	Trachelospermum asiaticum	亚洲络石	Trachelospermum	Apocynaceae	Angiospermae	Herb	No	Yes	East Asia and North America disjuncted
Yintiaoling Natural Reserve	阴条岭自然保护区	Trachelospermum jasminoides	络石	Trachelospermum	Apocynaceae	Angiospermae	Liana	No	Yes	East Asia and North America disjuncted
Yintiaoling Natural Reserve	阴条岭自然保护区	Cynanchum auriculatum	牛皮消	Cynanchum	Apocynaceae	Angiospermae	Liana	No	Yes	Old World Temperate
Yintiaoling Natural Reserve	阴条岭自然保护区	Cynanchum forrestii	大理白前	Cynanchum	Apocynaceae	Angiospermae	Liana	Yes	Yes	Old World Temperate
Yintiaoling Natural Reserve	阴条岭自然保护区	Cynanchum giraldii	峨眉牛皮消	Cynanchum	Apocynaceae	Angiospermae	Liana	Yes	Yes	Old World Temperate
Yintiaoling Natural Reserve	阴条岭自然保护区	Cynanchum glaucescens	白前	Cynanchum	Apocynaceae	Angiospermae	Liana	Yes	Yes	Old World Temperate
Yintiaoling Natural Reserve	阴条岭自然保护区	Cynanchum inamoenum	竹灵消	Cynanchum	Apocynaceae	Angiospermae	Liana	No	Yes	Old World Temperate
Yintiaoling Natural Reserve	阴条岭自然保护区	Cynanchum officinale	朱砂藤	Cynanchum	Apocynaceae	Angiospermae	Liana	Yes	Yes	Old World Temperate
Yintiaoling Natural Reserve	阴条岭自然保护区	Cynanchum otophyllum	青羊参	Cynanchum	Apocynaceae	Angiospermae	Liana	Yes	Yes	Old World Temperate
Yintiaoling Natural Reserve	阴条岭自然保护区	Cynanchum paniculatum	徐长卿	Cynanchum	Apocynaceae	Angiospermae	Liana	No	Yes	Old World Temperate
Yintiaoling Natural Reserve	阴条岭自然保护区	Cynanchum vincetoxicum	催吐白前	Cynanchum	Apocynaceae	Angiospermae	Herb	No	Yes	Old World Temperate
Yintiaoling Natural Reserve	阴条岭自然保护区	Cynanchum wilfordii	隔山消	Cynanchum	Apocynaceae	Angiospermae	Liana	No	Yes	Old World Temperate
[truncated: 68,609 more rows]

## Sheet: Chinese Endemic Genera
Genus	Genus(Chinese)	Geographical Components	Reference	Notes
Bashania	巴山木竹属	Qinling	Hesheng, W. & Yili, Z. The distribution patterns of spermatophytic families and genera endemic to China. Acta Geographica Sinica, 403-417 (1994).
Sinojohnstonia	车前紫草属	Central-East China	Zhengyi, W., Hang, S., Zhekun, Z., Hua, P. & Dezhu, L. Origin and Differentiation of Endemism in the Flora of China. Acta Botanica Yunnanica, 577-601+570 (2005).
Chuanminshen	川明参属	Central-East China	Zhengyi, W., Hang, S., Zhekun, Z., Hua, P. & Dezhu, L. Origin and Differentiation of Endemism in the Flora of China. Acta Botanica Yunnanica, 577-601+570 (2005).
Sinofranchetia	串果藤属	Central-East China	Zhengyi, W., Hang, S., Zhekun, Z., Hua, P. & Dezhu, L. Origin and Differentiation of Endemism in the Flora of China. Acta Botanica Yunnanica, 577-601+570 (2005).
Speranskia	地构叶属	Southwest China	Hesheng, W. & Yili, Z. The distribution patterns of spermatophytic families and genera endemic to China. Acta Geographica Sinica, 403-417 (1994).
Kinostemon	动蕊花属	Central-East China	Hesheng, W. & Yili, Z. The bio-diversity and characters of sperma-tophytic genera endemic to China. Acta Botanica Yunnanica, 209-220 (1994).
Oresitrophe	独根草属	North China	Zhengyi, W., Hang, S., Zhekun, Z., Hua, P. & Dezhu, L. Origin and Differentiation of Endemism in the Flora of China. Acta Botanica Yunnanica, 577-601+570 (2005).
Changnienia	独花兰属	Central-East China	Zhengyi, W., Hang, S., Zhekun, Z., Hua, P. & Dezhu, L. Origin and Differentiation of Endemism in the Flora of China. Acta Botanica Yunnanica, 577-601+570 (2005).
Kingdonia	独叶草属	Southwest China	Zhengyi, W., Hang, S., Zhekun, Z., Hua, P. & Dezhu, L. Origin and Differentiation of Endemism in the Flora of China. Acta Botanica Yunnanica, 577-601+570 (2005).
Eucommia	杜仲属	Central-East China	Zhengyi, W., Hang, S., Zhekun, Z., Hua, P. & Dezhu, L. Origin and Differentiation of Endemism in the Flora of China. Acta Botanica Yunnanica, 577-601+570 (2005).
Davidia	珙桐属	Southwest China	Atlas of woody plants in China: distribution and climate[M]. Springer Science & Business Media, 2011.
Rostrinucula	钩子木属	Southwest China	Atlas of woody plants in China: distribution and climate[M]. Springer Science & Business Media, 2011.
Ostryopsis	虎榛子属	Southwest China	Hesheng, W. A study on the origin of spermatophytic genera endemic to China. Acta Botanica Yunnanica, 1-16 (1989).
Faberia	花佩菊属	Central-East China	Zhengyi, W., Hang, S., Zhekun, Z., Hua, P. & Dezhu, L. Origin and Differentiation of Endemism in the Flora of China. Acta Botanica Yunnanica, 577-601+570 (2005).
Sinacalia	华蟹甲属	Central-East China	Zhengyi, W., Hang, S., Zhekun, Z., Hua, P. & Dezhu, L. Origin and Differentiation of Endemism in the Flora of China. Acta Botanica Yunnanica, 577-601+570 (2005).
Xanthopappus	黄缨菊属	Northwest China	Hesheng, W. A study on the origin of spermatophytic genera endemic to China. Acta Botanica Yunnanica, 1-16 (1989).
Bolbostemma	假贝母属	Central-East China	Hesheng, W. & Yili, Z. The bio-diversity and characters of sperma-tophytic genera endemic to China. Acta Botanica Yunnanica, 209-220 (1994).
Dipteronia	金钱槭属	Southwest China	Zhekun Z, Momohara A. Fossil history of some endemic seed plants of East Asia and its phytogeographical significance[J]. Acta Botanica Yunnanica, 2005, 27(5): 449-470.
Pseudolarix	金钱松属	Central-East China	Zhengyi, W., Hang, S., Zhekun, Z., Hua, P. & Dezhu, L. Origin and Differentiation of Endemism in the Flora of China. Acta Botanica Yunnanica, 577-601+570 (2005).
Isometrum	金盏苣苔属	Southwest China	Hesheng, W. & Yili, Z. The bio-diversity and characters of sperma-tophytic genera endemic to China. Acta Botanica Yunnanica, 209-220 (1994).
Neomartinella	堇叶芥属	Central-East China	Zhengyi, W., Hang, S., Zhekun, Z., Hua, P. & Dezhu, L. Origin and Differentiation of Endemism in the Flora of China. Acta Botanica Yunnanica, 577-601+570 (2005).
Metaeritrichium	颈果草属	Northwest China	Zhengyi, W., Hang, S., Zhekun, Z., Hua, P. & Dezhu, L. Origin and Differentiation of Endemism in the Flora of China. Acta Botanica Yunnanica, 577-601+570 (2005).
Kungia	孔岩草属	Qinling	Zhengyi, W., Hang, S., Zhekun, Z., Hua, P. & Dezhu, L. Origin and Differentiation of Endemism in the Flora of China. Acta Botanica Yunnanica, 577-601+570 (2005).
Chimonanthus	蜡梅属	Central-East China	Hesheng, W. & Yili, Z. The bio-diversity and characters of sperma-tophytic genera endemic to China. Acta Botanica Yunnanica, 209-220 (1994).
Diuranthera	鹭鸶草属	Southwest China	Zhengyi, W., Hang, S., Zhekun, Z., Hua, P. & Dezhu, L. Origin and Differentiation of Endemism in the Flora of China. Acta Botanica Yunnanica, 577-601+570 (2005).
Koelreuteria	栾属	North China	Zhengyi, W., Hang, S., Zhekun, Z., Hua, P. & Dezhu, L. Origin and Differentiation of Endemism in the Flora of China. Acta Botanica Yunnanica, 577-601+570 (2005).
Gymnotheca	裸蒴属	Central-East China	Zhengyi, W., Hang, S., Zhekun, Z., Hua, P. & Dezhu, L. Origin and Differentiation of Endemism in the Flora of China. Acta Botanica Yunnanica, 577-601+570 (2005).
Psilopeganum	裸芸香属	Central-East China	Zhengyi, W., Hang, S., Zhekun, Z., Hua, P. & Dezhu, L. Origin and Differentiation of Endemism in the Flora of China. Acta Botanica Yunnanica, 577-601+570 (2005).
Przewalskia	马尿脬属	Northwest China	Zhengyi, W., Hang, S., Zhekun, Z., Hua, P. & Dezhu, L. Origin and Differentiation of Endemism in the Flora of China. Acta Botanica Yunnanica, 577-601+570 (2005).
Spenceria	马蹄黄属	Southwest China	Zhengyi, W., Hang, S., Zhekun, Z., Hua, P. & Dezhu, L. Origin and Differentiation of Endemism in the Flora of China. Acta Botanica Yunnanica, 577-601+570 (2005).
Dickinsia	马蹄芹属	Southwest China	Hesheng, W. & Yili, Z. The bio-diversity and characters of sperma-tophytic genera endemic to China. Acta Botanica Yunnanica, 209-220 (1994).
Saruma	马蹄香属	Central-East China	Zhengyi, W., Hang, S., Zhekun, Z., Hua, P. & Dezhu, L. Origin and Differentiation of Endemism in the Flora of China. Acta Botanica Yunnanica, 577-601+570 (2005).
Myripnois	蚂蚱腿子属	North China	Zhengyi, W., Hang, S., Zhekun, Z., Hua, P. & Dezhu, L. Origin and Differentiation of Endemism in the Flora of China. Acta Botanica Yunnanica, 577-601+570 (2005).
Nannoglottis	毛冠菊属	Southwest China	Zhengyi, W., Hang, S., Zhekun, Z., Hua, P. & Dezhu, L. Origin and Differentiation of Endemism in the Flora of China. Acta Botanica Yunnanica, 577-601+570 (2005).
Omphalotrigonotis	皿果草属	Central-East China	Zhengyi, W., Hang, S., Zhekun, Z., Hua, P. & Dezhu, L. Origin and Differentiation of Endemism in the Flora of China. Acta Botanica Yunnanica, 577-601+570 (2005).
Parakmeria	拟单性木兰属	Central-East China	Zhengyi, W., Hang, S., Zhekun, Z., Hua, P. & Dezhu, L. Origin and Differentiation of Endemism in the Flora of China. Acta Botanica Yunnanica, 577-601+570 (2005).
Fortunearia	牛鼻栓属	Central-East China	HeSheng W.The basic features of Chinese flora. Acta Geographica Sinica, 224-237 (1979).
Heptacodium	七子花属	Central-East China	Zhengyi, W., Hang, S., Zhekun, Z., Hua, P. & Dezhu, L. Origin and Differentiation of Endemism in the Flora of China. Acta Botanica Yunnanica, 577-601+570 (2005).
Notopterygium	羌活属	Southwest China	Ri-ming H. "On the areal-types of the Chinese endemic genera of seed plants." Journal of Systematics and Evolution 35.6 (1997): 500.
Biondia	秦岭藤属	Southwest China	Ri-ming H. "On the areal-types of the Chinese endemic genera of seed plants." Journal of Systematics and Evolution 35.6 (1997): 500.	The genus Ampelopsis includes six species, only B. chinensis is distributed in the Qinling region
Cyclocarya	青钱柳属	Widely distributed	Hesheng, W. A study on the origin of spermatophytic genera endemic to China. Acta Botanica Yunnanica, 1-16 (1989).
Pteroceltis	青檀属	North China	Zhengyi, W., Hang, S., Zhekun, Z., Hua, P. & Dezhu, L. Origin and Differentiation of Endemism in the Flora of China. Acta Botanica Yunnanica, 577-601+570 (2005).
Deinocheilos	全唇苣苔属	Central-East China	Zhengyi, W., Hang, S., Zhekun, Z., Hua, P. & Dezhu, L. Origin and Differentiation of Endemism in the Flora of China. Acta Botanica Yunnanica, 577-601+570 (2005).
Indocalamus	箬竹属	Central-East China	Zhengyi, W., Hang, S., Zhekun, Z., Hua, P. & Dezhu, L. Origin and Differentiation of Endemism in the Flora of China. Acta Botanica Yunnanica, 577-601+570 (2005).
Eurycorymbus	伞花木属	Widely distributed	Zhengyi, W., Hang, S., Zhekun, Z., Hua, P. & Dezhu, L. Origin and Differentiation of Endemism in the Flora of China. Acta Botanica Yunnanica, 577-601+570 (2005).
Sinowilsonia	山白树属	Central-East China	Hesheng, W. & Yili, Z. The bio-diversity and characters of sperma-tophytic genera endemic to China. Acta Botanica Yunnanica, 209-220 (1994).
Poliothyrsis	山拐枣属	Central-East China	Zhengyi, W., Hang, S., Zhekun, Z., Hua, P. & Dezhu, L. Origin and Differentiation of Endemism in the Flora of China. Acta Botanica Yunnanica, 577-601+570 (2005).
Carlesia	山茴香属	North China	Zhengyi, W., Hang, S., Zhekun, Z., Hua, P. & Dezhu, L. Origin and Differentiation of Endemism in the Flora of China. Acta Botanica Yunnanica, 577-601+570 (2005).
Cunninghamia	杉木属	Widely distributed	Atlas of woody plants in China: distribution and climate[M]. Springer Science & Business Media, 2011.
Oligostachyum	少穗竹属	Central-East China	Zhengyi W, Peter H. Raven, et al. Flora of China [M]. Beijing: Science Press, 2013.	Only one species Oligostachyum sulcatum in QBM, and it is distributed solely in Central-East China
Tutcheria	石笔木属	South China	Zhengyi, W., Hang, S., Zhekun, Z., Hua, P. & Dezhu, L. Origin and Differentiation of Endemism in the Flora of China. Acta Botanica Yunnanica, 577-601+570 (2005).
Petrocodon	石山苣苔属	Central-East China	Zhengyi, W., Hang, S., Zhekun, Z., Hua, P. & Dezhu, L. Origin and Differentiation of Endemism in the Flora of China. Acta Botanica Yunnanica, 577-601+570 (2005).
Ischnogyne	瘦房兰属	Central-East China	Zhengyi, W., Hang, S., Zhekun, Z., Hua, P. & Dezhu, L. Origin and Differentiation of Endemism in the Flora of China. Acta Botanica Yunnanica, 577-601+570 (2005).
Dipelta	双盾木属	Central-East China	Zhengyi, W., Hang, S., Zhekun, Z., Hua, P. & Dezhu, L. Origin and Differentiation of Endemism in the Flora of China. Acta Botanica Yunnanica, 577-601+570 (2005).
Metasequoia	水杉属	Central-East China	Hesheng, W. & Yili, Z. The distribution patterns of spermatophytic families and genera endemic to China. Acta Geographica Sinica, 403-417 (1994).
Schnabelia	四棱草属	Central-East China	Zhengyi, W., Hang, S., Zhekun, Z., Hua, P. & Dezhu, L. Origin and Differentiation of Endemism in the Flora of China. Acta Botanica Yunnanica, 577-601+570 (2005).
Taiwania	台湾杉属	Southwest China	Wencai W. Some interrupted distribution phenomena in Chinese flora [J]. Plant Research, 1989, (01): 1-16.	Only one species Taiwania flousiana in QBM, and it is distributed solely in Central-East China
Opisthopappus	太行菊属	North China	Zhengyi, W., Hang, S., Zhekun, Z., Hua, P. & Dezhu, L. Origin and Differentiation of Endemism in the Flora of China. Acta Botanica Yunnanica, 577-601+570 (2005).
Clematoclethra	藤山柳属	Southwest China	Hesheng, W. & Yili, Z. The bio-diversity and characters of sperma-tophytic genera endemic to China. Acta Botanica Yunnanica, 209-220 (1994).
Atropanthe	天蓬子属	Southwest China	Hesheng, W. & Yili, Z. The bio-diversity and characters of sperma-tophytic genera endemic to China. Acta Botanica Yunnanica, 209-220 (1994).
Tetrapanax	通脱木属	Southwest China	Hesheng, W. & Yili, Z. The bio-diversity and characters of sperma-tophytic genera endemic to China. Acta Botanica Yunnanica, 209-220 (1994).
Briggsiopsis	筒花苣苔属	Central-East China	Zhengyi, W., Hang, S., Zhekun, Z., Hua, P. & Dezhu, L. Origin and Differentiation of Endemism in the Flora of China. Acta Botanica Yunnanica, 577-601+570 (2005).
Melliodendron	陀螺果属	Central-East China	Zhengyi, W., Hang, S., Zhekun, Z., Hua, P. & Dezhu, L. Origin and Differentiation of Endemism in the Flora of China. Acta Botanica Yunnanica, 577-601+570 (2005).
Urophysa	尾囊草属	Central-East China	Hesheng, W. & Yili, Z. The distribution patterns of spermatophytic families and genera endemic to China. Acta Geographica Sinica, 403-417 (1994).
Kolkwitzia	猬实属	Central-East China	Zhengyi, W., Hang, S., Zhekun, Z., Hua, P. & Dezhu, L. Origin and Differentiation of Endemism in the Flora of China. Acta Botanica Yunnanica, 577-601+570 (2005).
Xanthoceras	文冠果属	North China	Zhengyi, W., Hang, S., Zhekun, Z., Hua, P. & Dezhu, L. Origin and Differentiation of Endemism in the Flora of China. Acta Botanica Yunnanica, 577-601+570 (2005).
Camptotheca	喜树属	Widely distributed	Zhengyi, W., Hang, S., Zhekun, Z., Hua, P. & Dezhu, L. Origin and Differentiation of Endemism in the Flora of China. Acta Botanica Yunnanica, 577-601+570 (2005).
Harrysmithia	细裂芹属	Southwest China	Zhengyi, W., Hang, S., Zhekun, Z., Hua, P. & Dezhu, L. Origin and Differentiation of Endemism in the Flora of China. Acta Botanica Yunnanica, 577-601+570 (2005).
Scrofella	细穗玄参属	Northwest China	Zhengyi, W., Hang, S., Zhekun, Z., Hua, P. & Dezhu, L. Origin and Differentiation of Endemism in the Flora of China. Acta Botanica Yunnanica, 577-601+570 (2005).
Sheareria	虾须草属	Central-East China	Zhengyi, W., Hang, S., Zhekun, Z., Hua, P. & Dezhu, L. Origin and Differentiation of Endemism in the Flora of China. Acta Botanica Yunnanica, 577-601+570 (2005).
Loxocalyx	斜萼草属	Central-East China	Zhengyi, W., Hang, S., Zhekun, Z., Hua, P. & Dezhu, L. Origin and Differentiation of Endemism in the Flora of China. Acta Botanica Yunnanica, 577-601+570 (2005).
Eomecon	血水草属	Widely distributed	Zhengyi, W., Hang, S., Zhekun, Z., Hua, P. & Dezhu, L. Origin and Differentiation of Endemism in the Flora of China. Acta Botanica Yunnanica, 577-601+570 (2005).
Triaenophora	崖白菜属	Central-East China	Hesheng, W. & Yili, Z. The bio-diversity and characters of sperma-tophytic genera endemic to China. Acta Botanica Yunnanica, 209-220 (1994).
Berneuxia	岩匙属	Southwest China	Zhengyi, W., Hang, S., Zhekun, Z., Hua, P. & Dezhu, L. Origin and Differentiation of Endemism in the Flora of China. Acta Botanica Yunnanica, 577-601+570 (2005).
Kengyilia	以礼草属	Northwest China	Zhengyi, W., Hang, S., Zhekun, Z., Hua, P. & Dezhu, L. Origin and Differentiation of Endemism in the Flora of China. Acta Botanica Yunnanica, 577-601+570 (2005).
Heteropolygonatum	异黄精属	Central-East China	Zhengyi, W., Hang, S., Zhekun, Z., Hua, P. & Dezhu, L. Origin and Differentiation of Endemism in the Flora of China. Acta Botanica Yunnanica, 577-601+570 (2005).
Heterolamium	异野芝麻属	Central-East China	Zhengyi, W., Hang, S., Zhekun, Z., Hua, P. & Dezhu, L. Origin and Differentiation of Endemism in the Flora of China. Acta Botanica Yunnanica, 577-601+570 (2005).
Whytockia	异叶苣苔属	Central-East China	Zhengyi, W., Hang, S., Zhekun, Z., Hua, P. & Dezhu, L. Origin and Differentiation of Endemism in the Flora of China. Acta Botanica Yunnanica, 577-601+570 (2005).
Pteroxygonum	翼蓼属	North China	Zhengyi, W., Hang, S., Zhekun, Z., Hua, P. & Dezhu, L. Origin and Differentiation of Endemism in the Flora of China. Acta Botanica Yunnanica, 577-601+570 (2005).
Yinshania	阴山荠属	Southwest China	Hesheng, W. A study on the origin of spermatophytic genera endemic to China. Acta Botanica Yunnanica, 1-16 (1989).
Anemoclema	罂粟莲花属	Southwest China	Zhengyi, W., Hang, S., Zhekun, Z., Hua, P. & Dezhu, L. Origin and Differentiation of Endemism in the Flora of China. Acta Botanica Yunnanica, 577-601+570 (2005).
Tapiscia	瘿椒树属	Widely distributed	Zhengyi, W., Hang, S., Zhekun, Z., Hua, P. & Dezhu, L. Origin and Differentiation of Endemism in the Flora of China. Acta Botanica Yunnanica, 577-601+570 (2005).
Pomatosace	羽叶点地梅属	Northwest China	Zhengyi, W., Hang, S., Zhekun, Z., Hua, P. & Dezhu, L. Origin and Differentiation of Endemism in the Flora of China. Acta Botanica Yunnanica, 577-601+570 (2005).
Archakebia	长萼木通属	Qinling	Zhengyi, W., Hang, S., Zhekun, Z., Hua, P. & Dezhu, L. Origin and Differentiation of Endemism in the Flora of China. Acta Botanica Yunnanica, 577-601+570 (2005).
Tsaiorchis	长喙兰属	Southwest China	Zhengyi, W., Hang, S., Zhekun, Z., Hua, P. & Dezhu, L. Origin and Differentiation of Endemism in the Flora of China. Acta Botanica Yunnanica, 577-601+570 (2005).
Zhengyia	征镒麻属	Central-East China	Deng T, Kim C, Zhang D G, et al. Zhengyia shennongensis: A new bulbiliferous genus and species of the nettle family (Urticaceae) from central China exhibiting parallel evolution of the bulbil trait[J]. Taxon, 2013, 62(1): 89-99.
Ancylostemon	直瓣苣苔属	Central-East China	Zhengyi, W., Hang, S., Zhekun, Z., Hua, P. & Dezhu, L. Origin and Differentiation of Endemism in the Flora of China. Acta Botanica Yunnanica, 577-601+570 (2005).
Notoseris	紫菊属	Southwest China	Hesheng, W. A study on the origin of spermatophytic genera endemic to China. Acta Botanica Yunnanica, 1-16 (1989).
Melanosciadium	紫伞芹属	Widely distributed	Zhengyi, W., Hang, S., Zhekun, Z., Hua, P. & Dezhu, L. Origin and Differentiation of Endemism in the Flora of China. Acta Botanica Yunnanica, 577-601+570 (2005).
